# Supplementary material for: Guanidinium phenyl­arsonate–guanidine–water (1/1/2)
Source: Acta Crystallogr Sect E Struct Rep Online. 2010 Jul 3;66(Pt 8):o1893–4. doi: 10.1107/S1600536810025043 (PMC3007548; doi:10.1107/S1600536810025043)
Supplement: Supplementary file 2 [file e-66-o1893-Isup2.hkl]

#
# h,k,l, Fc-squared, Fo-squared, sigma(Fo-squared) and status flag
#
data_I
_shelx_title ' gs10gs9 in Cc'
_shelx_refln_list_code          4
_shelx_F_calc_maximum      269.83
_exptl_crystal_F_000       736.00
_reflns_d_resolution_high  0.8108
 
loop_
 _symmetry_equiv_pos_as_xyz
 'x, y, z'
 'x, -y, z+1/2'
 'x+1/2, y+1/2, z'
 'x+1/2, -y+1/2, z+1/2'
 
_cell_length_a    18.6545
_cell_length_b     7.6394
_cell_length_c    12.6319
_cell_angle_alpha  90.000
_cell_angle_beta  121.856
_cell_angle_gamma  90.000
 
_shelx_F_squared_multiplier     1.000
 
loop_
 _refln_index_h
 _refln_index_k
 _refln_index_l
 _refln_F_squared_calc
 _refln_F_squared_meas
 _refln_F_squared_sigma
 _refln_observed_status
  17   5 -11       69.72      104.28     71.39 o
  15   5 -10     1097.72     1133.66    101.16 o
  17   5 -10      741.07      715.41     96.76 o
  11   5  -9      232.77      230.45     57.30 o
  13   5  -9      367.79      342.47     69.56 o
  15   5  -9      225.05      242.91     77.20 o
  17   5  -9       45.31       84.97     73.83 o
  19   5  -9        3.33        1.83     89.21 o
  14   6  -9      978.44     1081.47     94.15 o
  16   6  -9      705.47      801.92    103.95 o
 -10   0  -8      807.25      949.17    119.53 o
 -10   2  -8      551.88      568.48     83.12 o
  -9   3  -8     1209.07     1261.89     91.86 o
  -8   4  -8      151.87      147.40     78.14 o
   6   4  -8      274.73      269.33     34.15 o
   8   4  -8      204.64      218.38     44.98 o
  11   5  -8     2766.93     2738.09    110.73 o
  13   5  -8     2483.44     2474.52    120.68 o
  17   5  -8     1345.36     1425.20    120.67 o
  19   5  -8      409.33      485.31     96.04 o
  12   6  -8      710.44      788.09     81.89 o
  14   6  -8      311.76      300.97     75.85 o
  16   6  -8      252.94      327.72     90.29 o
 -11   1  -7     1880.66     1906.50    110.85 o
  -1   1  -7      738.83      652.40     34.66 o
   1   1  -7     1622.93     1450.12     46.21 o
 -10   2  -7      658.38      703.66     72.60 o
  -9   3  -7     1133.82     1171.77     79.29 o
   3   3  -7     1503.26     1330.56     72.78 o
  -8   4  -7      868.60      846.39     74.37 o
   4   4  -7     8238.55     8191.39     96.64 o
   6   4  -7     7647.35     7528.29    120.84 o
  -7   5  -7       98.80      105.08     53.94 o
   7   5  -7      258.72      223.66     43.71 o
   9   5  -7      204.79      243.23     52.60 o
  11   5  -7      621.06      686.88     72.16 o
  13   5  -7      130.90      121.10     63.85 o
  15   5  -7      177.08      121.03     72.49 o
  17   5  -7      211.27      268.62     86.17 o
  19   5  -7        0.50        1.75     75.63 o
   8   6  -7     1626.65     1687.94     86.36 o
  10   6  -7     2159.12     2237.53    107.13 o
  12   6  -7     3801.97     3594.47    142.11 o
  14   6  -7     1522.29     1534.01    111.22 o
  16   6  -7     2079.35     2069.94    135.36 o
  11   7  -7     2717.20     2602.13    126.08 o
  13   7  -7      635.77      652.04     91.30 o
  15   7  -7      933.53     1087.46    112.85 o
 -12   0  -6     1518.51     1639.18    139.91 o
 -10   0  -6     1277.38     1267.24    109.54 o
 -13   1  -6       90.09       82.92     70.26 o
 -11   1  -6     1156.80     1016.99     93.56 o
  -1   1  -6      155.05      212.67     22.44 o
   3   1  -6      912.32      867.66     41.50 o
 -12   2  -6     1391.33     1463.29     89.61 o
 -10   2  -6     1245.81     1125.35     81.11 o
   2   2  -6     5658.56     5223.62     58.03 o
 -11   3  -6      682.91      651.92     66.38 o
  -9   3  -6     1973.15     2036.55     90.80 o
   3   3  -6     6244.81     6370.53     72.12 o
 -10   4  -6      521.91      541.35     62.01 o
  -8   4  -6      459.32      433.42     59.95 o
   2   4  -6      165.59      139.90     12.87 o
   4   4  -6      957.12     1029.30     44.28 o
   6   4  -6      819.86      771.19     49.28 o
   8   4  -6     1141.63     1129.53     67.17 o
  10   4  -6     1710.12     1667.74     89.99 o
  12   4  -6     1240.49     1366.67     92.62 o
  16   4  -6      554.50      618.19     94.33 o
  18   4  -6      207.27      219.51     85.73 o
  20   4  -6       56.87      124.01    101.25 o
  -9   5  -6     1281.98     1201.56     61.59 o
  -7   5  -6     2532.69     2648.64     88.44 o
   9   5  -6     6491.10     6163.77    150.23 o
  11   5  -6     4237.33     4091.74    139.68 o
  13   5  -6     1899.76     1891.29    112.61 o
  15   5  -6     2588.07     2557.48    133.18 o
  17   5  -6     1103.57     1057.75    111.79 o
  19   5  -6      722.34      804.49    105.13 o
  -8   6  -6      145.61      198.88     86.35 o
   6   6  -6      539.08      530.37     56.17 o
   8   6  -6      360.22      398.62     62.52 o
  10   6  -6      526.25      582.82     76.30 o
  12   6  -6      611.35      800.56     87.07 o
  14   6  -6       97.44       84.65     73.22 o
  16   6  -6      369.24      500.89     97.96 o
   9   7  -6     2362.24     2392.93    115.65 o
  11   7  -6     2970.42     2865.29    134.74 o
  13   7  -6     1419.74     1416.24    117.28 o
  15   7  -6      582.54      580.62     98.09 o
 -13   1  -5     1629.46     1661.47     97.41 o
 -11   1  -5     2760.78     2801.53    114.43 o
  -1   1  -5     1748.53     1700.35     39.32 o
   1   1  -5     1462.08     1378.06     36.37 o
 -14   2  -5      362.13      391.11     75.31 o
 -12   2  -5     1228.25     1295.83     77.88 o
 -10   2  -5      624.79      593.28     61.80 o
 -13   3  -5      424.78      443.24     67.74 o
 -11   3  -5      480.25      465.50     65.79 o
  -9   3  -5     1176.81     1119.03     51.85 o
   3   3  -5     3306.17     3394.04     60.20 o
  21   3  -5      725.39      755.38    121.64 o
 -12   4  -5     1332.81     1429.25     90.73 o
 -10   4  -5     3123.35     3139.62     83.38 o
  -8   4  -5     2803.55     2849.60     73.91 o
   2   4  -5     2048.60     2011.04     49.32 o
   4   4  -5     5366.68     5324.55     96.53 o
   8   4  -5     3459.15     3603.26    108.17 o
  10   4  -5     4013.22     3905.98    124.46 o
  12   4  -5     6765.12     6937.24    177.99 o
  14   4  -5     2070.23     2309.16    125.99 o
  16   4  -5     3759.41     3843.16    163.06 o
  18   4  -5     2193.68     2456.89    151.72 o
  20   4  -5     1206.30     1441.11    126.51 o
 -11   5  -5        4.51       18.26     45.47 o
  -9   5  -5       85.52       53.07     36.61 o
  -7   5  -5      192.85      148.60     42.02 o
   1   5  -5      682.74      680.37     36.10 o
   3   5  -5      212.42      207.54     36.03 o
   5   5  -5      134.31      127.31     39.25 o
   7   5  -5      171.83      219.72     48.85 o
   9   5  -5       38.79       79.22     54.99 o
  11   5  -5       18.57       18.44     63.10 o
  13   5  -5       13.08       24.12     65.88 o
  15   5  -5      114.28      164.02     76.73 o
  17   5  -5       33.59       20.76     88.20 o
  19   5  -5       53.04       37.45     86.09 o
  -8   6  -5     2149.91     2160.12    139.74 o
   4   6  -5     1892.88     1693.98     77.97 o
   6   6  -5     2600.66     2477.02     99.55 o
   8   6  -5     2698.91     2644.82    111.39 o
  12   6  -5     1302.31     1239.77    105.22 o
  14   6  -5     1452.24     1343.04    113.10 o
  16   6  -5      969.82      841.96    102.17 o
  -7   7  -5     1156.07     1211.71    119.65 o
   7   7  -5     1839.28     1919.57    105.35 o
   9   7  -5     1877.63     2130.32    115.43 o
  11   7  -5     1377.61     1239.75    107.91 o
  13   7  -5     1217.01     1420.82    118.47 o
  15   7  -5      969.33      940.96    112.20 o
  10   8  -5      214.26      316.35     83.69 o
  12   8  -5      294.65      360.51     93.98 o
 -14   0  -4     2921.87     3376.29    169.10 o
 -12   0  -4     5194.05     5003.86    181.06 o
 -15   1  -4      143.82      175.56     73.54 o
 -13   1  -4      430.90      437.90     62.74 o
 -11   1  -4      308.65      309.68     50.12 o
  -9   1  -4     1936.38     1910.99     53.24 o
  -1   1  -4       48.52       61.90     13.00 o
 -14   2  -4      533.60      486.18     71.30 o
 -12   2  -4      942.39      924.17     93.98 o
 -10   2  -4     2950.69     2925.21     95.84 o
  -8   2  -4     2824.60     2768.08     82.74 o
  -2   2  -4    11580.72    12385.79    101.47 o
   6   2  -4      421.87      405.37     29.25 o
  12   2  -4     8288.08     7799.73     96.02 o
 -13   3  -4     1377.36     1436.60     86.49 o
 -11   3  -4     2193.97     2306.93     82.23 o
  -9   3  -4      917.86      910.98     47.43 o
   1   3  -4     9938.51     9763.10     78.99 o
   3   3  -4     4994.81     4960.90     79.36 o
   5   3  -4     6053.69     6338.91    108.63 o
  17   3  -4      902.36      920.10     96.84 o
  19   3  -4     2020.94     2224.65    139.97 o
 -12   4  -4       53.05       86.83     42.59 o
 -10   4  -4      206.60      220.54     39.85 o
  -8   4  -4      508.91      508.85     39.45 o
  -6   4  -4      122.55      106.62     37.48 o
   0   4  -4     1255.86     1276.07     38.16 o
   2   4  -4      232.36      266.09     15.34 o
   4   4  -4     1041.59     1161.82     55.02 o
   6   4  -4       53.96       63.00     40.11 o
   8   4  -4      536.64      522.12     29.26 o
  10   4  -4      589.03      540.61     67.71 o
  12   4  -4      449.47      352.98     76.20 o
  14   4  -4      762.51      714.44     93.02 o
  16   4  -4      267.26      267.73     72.54 o
  18   4  -4      375.30      400.35     88.22 o
  20   4  -4        5.46       -8.52     98.97 o
 -11   5  -4     1432.15     1428.75     64.37 o
  -9   5  -4     2901.88     2873.11     75.55 o
  -7   5  -4     3125.97     3081.89     67.50 o
  -5   5  -4     2305.75     2229.37     51.75 o
  -1   5  -4     6645.69     6409.94     94.34 o
   1   5  -4     2332.77     2413.33     80.10 o
   3   5  -4     4432.89     4610.93    105.74 o
   5   5  -4     4162.41     4216.55    111.18 o
   9   5  -4     5434.96     5526.98    152.59 o
  13   5  -4     3407.60     3542.64    145.76 o
  15   5  -4     2395.58     2328.90    138.92 o
  17   5  -4     3114.72     3101.93    162.85 o
 -10   6  -4      430.48      463.25     84.68 o
  -8   6  -4      350.93      273.89     87.26 o
   2   6  -4      285.75      295.18     45.93 o
   4   6  -4     1185.53     1151.00     73.27 o
   6   6  -4      376.40      436.21     63.99 o
   8   6  -4      662.48      667.54     75.17 o
  10   6  -4      335.11      218.95     68.62 o
  12   6  -4      524.15      547.37     85.05 o
  14   6  -4      224.39      299.96     89.31 o
  16   6  -4      309.89      276.40     82.13 o
  -7   7  -4      949.71      883.51    101.12 o
   3   7  -4      813.92      751.59     68.99 o
   5   7  -4      847.49      855.00     77.30 o
   7   7  -4      705.33      702.89     81.52 o
   9   7  -4     1329.60     1445.15    108.05 o
  11   7  -4     1745.52     1749.44    123.89 o
  13   7  -4     1181.27     1171.23    113.91 o
  15   7  -4     1238.89     1297.74    131.29 o
  -4   8  -4      586.10      638.12    113.68 o
   6   8  -4     2148.03     2220.99    120.50 o
   8   8  -4     1772.40     1738.26    118.93 o
  10   8  -4     1984.27     2130.96    138.38 o
  12   8  -4     1127.35     1222.99    118.80 o
 -15   1  -3     1412.54     1546.92     88.25 o
 -13   1  -3     2147.21     2175.43     90.81 o
 -11   1  -3     3304.37     3416.44     68.31 o
  -9   1  -3     4245.66     4266.08     95.57 o
  -7   1  -3     6512.95     6385.49    109.73 o
   1   1  -3    28366.77    27857.19    423.96 o
   5   1  -3    21139.81    21394.02    105.10 o
 -16   2  -3      346.56      352.75     67.28 o
 -14   2  -3      791.30      790.82     71.50 o
 -12   2  -3      905.21      939.06     91.82 o
 -10   2  -3      370.40      439.63     41.97 o
  -8   2  -3     3106.47     3063.06     65.41 o
  -6   2  -3     3376.61     3278.60    103.26 o
  -4   2  -3     2033.18     2074.76     73.59 o
   2   2  -3     7318.87     7410.92     74.57 o
  12   2  -3     1270.73     1189.45     39.77 o
  20   2  -3      566.65      797.05    110.78 o
 -15   3  -3      372.12      360.74     61.94 o
 -13   3  -3      556.32      605.98     61.49 o
 -11   3  -3      516.84      568.52     37.63 o
  -9   3  -3     1294.86     1290.58     47.02 o
  -7   3  -3     1828.89     1795.71     43.72 o
  -5   3  -3     2758.00     2813.97     91.58 o
  -1   3  -3     7930.54     7740.67     57.10 o
   1   3  -3      231.93      229.11     14.82 o
   3   3  -3     1610.51     1600.64     52.99 o
   5   3  -3      327.05      342.00     41.89 o
  11   3  -3     1280.03     1425.81     92.40 o
  13   3  -3     1333.59     1374.90     99.11 o
  15   3  -3     1780.46     1755.59    114.84 o
  17   3  -3      630.34      694.42    101.27 o
  19   3  -3      175.63      205.66     93.32 o
 -14   4  -3      336.62      344.32     67.26 o
 -12   4  -3     1164.97     1235.19     51.45 o
 -10   4  -3     2109.44     2213.79     57.24 o
  -8   4  -3     4955.84     4877.02     73.44 o
  -6   4  -3     5864.63     5780.71    148.47 o
  -4   4  -3    15472.35    15205.20    186.59 o
  -2   4  -3    14740.72    14983.80    217.96 o
   0   4  -3    14259.77    14634.46    170.51 o
   6   4  -3      984.76      905.62     28.43 o
  16   4  -3     3985.74     3972.49    164.21 o
  18   4  -3     1883.53     2023.71    134.91 o
 -13   5  -3       51.20       64.30     36.92 o
 -11   5  -3       31.39       43.37     32.63 o
  -9   5  -3       33.85       33.28     28.94 o
  -7   5  -3       53.41       80.95     25.64 o
  -5   5  -3      937.71      960.94     44.36 o
  -3   5  -3      124.91      126.63     17.06 o
  -1   5  -3      573.92      553.20     22.20 o
   1   5  -3      244.46      250.03     16.49 o
   3   5  -3      113.58      129.33     42.82 o
   5   5  -3      243.30      220.42     25.91 o
   7   5  -3      161.84      181.13     56.25 o
   9   5  -3      480.16      519.57     75.85 o
  11   5  -3       30.63       23.82     61.97 o
  13   5  -3      310.11      321.93     84.56 o
  15   5  -3      148.30      178.01     73.45 o
  17   5  -3        8.69       29.17     91.48 o
 -12   6  -3     1008.58      972.79    115.30 o
 -10   6  -3     3206.98     3320.44    157.40 o
  -8   6  -3     2914.89     2875.25    140.54 o
  -6   6  -3     3232.02     3319.39    143.79 o
  -2   6  -3     6163.16     5858.10     86.89 o
   0   6  -3     1735.45     1761.56     77.81 o
   4   6  -3     3553.43     3575.68    120.01 o
   8   6  -3     3510.21     3492.49    135.10 o
  10   6  -3     3791.91     3802.89    152.29 o
  12   6  -3     2632.11     2765.67    137.74 o
  14   6  -3     1426.17     1516.05    122.85 o
  16   6  -3     1469.98     1439.94    130.65 o
  -9   7  -3      664.87      691.67     97.36 o
  -7   7  -3      547.76      510.11    101.44 o
   1   7  -3     1172.81     1221.76     80.65 o
   3   7  -3     1552.44     1609.55     93.02 o
   5   7  -3     1776.10     1824.07    105.81 o
   7   7  -3     1399.94     1343.46    100.99 o
   9   7  -3     1002.27      926.69     98.55 o
  11   7  -3      366.30      397.05     85.04 o
  13   7  -3      264.38      250.39     93.02 o
  -6   8  -3      922.18     1029.67    118.80 o
  -4   8  -3     1117.19     1006.66    114.80 o
   4   8  -3      136.18      153.94     67.20 o
   6   8  -3      123.94      126.78     76.10 o
   8   8  -3      489.44      434.10     87.05 o
  10   8  -3      381.11      388.31     93.99 o
  -1   9  -3     1247.16     1212.42    125.47 o
 -16   0  -2     1922.96     2027.56    136.54 o
 -14   0  -2     2136.10     2205.85    129.17 o
  -2   0  -2    31553.02    31712.66    654.88 o
 -17   1  -2      373.47      281.45     61.37 o
 -15   1  -2      166.22      170.86     71.64 o
 -13   1  -2      496.09      442.69     63.65 o
 -11   1  -2      890.18      944.09     52.47 o
  -9   1  -2       19.33       42.37     21.42 o
  -7   1  -2     1146.49     1227.79     54.57 o
  -5   1  -2      160.80      212.78     40.45 o
   5   1  -2     5392.56     5412.98     49.64 o
 -16   2  -2      230.77      330.06     68.30 o
 -14   2  -2      684.52      721.79     57.22 o
 -12   2  -2     1175.07     1167.37     44.79 o
 -10   2  -2     1776.90     1838.33     60.07 o
  -8   2  -2     6120.28     6193.93     88.01 o
  -6   2  -2     8534.56     8639.21    102.35 o
  -4   2  -2    18260.53    18068.21    185.93 o
  -2   2  -2     6328.96     6322.98     90.81 o
   0   2  -2    30564.97    30399.92    371.98 o
   4   2  -2     4251.03     4198.55     82.14 o
  10   2  -2      765.65      694.21     35.09 o
  16   2  -2     1096.80     1059.73     96.93 o
  18   2  -2     2049.32     2112.84    138.74 o
  20   2  -2      588.01      511.75     94.71 o
 -15   3  -2      712.12      657.96     58.45 o
 -13   3  -2     1703.09     1766.72     55.84 o
 -11   3  -2     1603.83     1647.76     49.79 o
  -9   3  -2     6683.93     6912.67    110.53 o
  -7   3  -2     6075.90     5891.91    194.76 o
  -5   3  -2    10041.20     9855.14     87.31 o
  -3   3  -2     4766.15     4796.10     59.36 o
  -1   3  -2     6813.95     6760.90     65.11 o
   3   3  -2     1193.71     1180.47     41.47 o
   5   3  -2     1330.90     1299.06     23.50 o
   9   3  -2     3401.89     3357.74    110.95 o
  11   3  -2     4596.43     4756.11    145.58 o
  13   3  -2     3561.90     3671.46    144.69 o
  15   3  -2     1331.27     1249.96    109.96 o
  17   3  -2     1347.36     1435.35    115.30 o
  19   3  -2      821.99      930.16    116.77 o
 -14   4  -2       15.90       -3.41     36.50 o
 -12   4  -2       37.96       45.15     30.58 o
 -10   4  -2      863.20      884.38     41.03 o
  -8   4  -2      733.19      652.14     33.73 o
  -6   4  -2      317.89      317.59     28.96 o
  -4   4  -2      187.46      187.78     17.45 o
  -2   4  -2     5121.43     5075.92     82.97 o
   0   4  -2     1991.94     1984.01     48.45 o
   2   4  -2     2909.90     2909.73     37.80 o
   4   4  -2     1229.63     1202.31     19.86 o
   6   4  -2      141.15      136.90     46.59 o
   8   4  -2     1544.63     1631.97     88.16 o
  10   4  -2       35.91       67.02     56.74 o
  12   4  -2       30.01       53.94     66.74 o
  14   4  -2       50.37      109.71     79.44 o
  16   4  -2      759.90      720.27     94.49 o
  18   4  -2       52.74      116.97     84.60 o
 -13   5  -2     2394.80     2353.57     65.17 o
 -11   5  -2     4006.66     4048.55     74.74 o
  -9   5  -2     3396.38     3391.87     63.43 o
  -7   5  -2     6101.39     6074.78    118.40 o
  -5   5  -2     5385.70     5275.54    104.02 o
  -3   5  -2     6986.76     6786.23     60.77 o
  -1   5  -2     6063.37     5872.27    143.33 o
   1   5  -2     7042.61     6885.56     68.52 o
   3   5  -2     5115.89     5089.41    125.47 o
   5   5  -2     4489.38     4352.50     69.30 o
   7   5  -2     6907.98     7163.36    168.35 o
   9   5  -2     3486.86     3392.79    132.09 o
  11   5  -2     2283.68     2313.31    126.28 o
  13   5  -2     1995.07     2167.21    129.33 o
  15   5  -2     3055.80     3131.47    159.42 o
  17   5  -2     1223.43     1224.78    121.00 o
 -12   6  -2       74.77       87.87     77.67 o
 -10   6  -2      520.38      505.22     56.51 o
  -8   6  -2      551.49      556.81     52.47 o
  -6   6  -2      483.46      504.45     36.53 o
  -4   6  -2      914.77      978.84     44.95 o
  -2   6  -2     2327.42     2233.17     89.11 o
   0   6  -2        0.13       28.32     46.25 o
   4   6  -2      434.23      547.49     70.22 o
   6   6  -2      444.20      383.94     69.47 o
   8   6  -2      206.95      199.18     70.37 o
  10   6  -2      661.35      780.62     94.70 o
  12   6  -2      506.16      544.01     89.85 o
  14   6  -2      111.74      110.36     74.52 o
  16   6  -2      459.61      398.38    112.34 o
 -11   7  -2     1084.77     1079.88    110.87 o
  -9   7  -2     1072.38     1049.62    120.24 o
  -7   7  -2      559.79      607.76     99.77 o
  -5   7  -2      574.13      569.28     97.00 o
   1   7  -2     1780.26     1727.68     95.94 o
   3   7  -2     3131.12     2964.69    123.08 o
   5   7  -2     2695.25     2608.79    126.57 o
   7   7  -2      792.90      784.99     96.80 o
   9   7  -2     1165.50     1213.28    111.59 o
  11   7  -2      386.10      357.25     96.10 o
  13   7  -2      227.10      180.39     99.64 o
  -8   8  -2     1034.00     1010.62    125.90 o
  -6   8  -2     1345.47     1346.23    129.95 o
  -4   8  -2     1484.10     1213.15    121.55 o
  -2   8  -2     2024.80     1944.96    134.91 o
   2   8  -2     1116.74     1340.30    100.21 o
   6   8  -2      822.71     1036.50    107.70 o
   8   8  -2      768.48      698.11    107.36 o
  10   8  -2      397.45      447.72    101.11 o
  -3   9  -2       52.39       30.44     73.11 o
  -1   9  -2      208.56      229.90     96.91 o
   1   9  -2       50.17        1.57     84.81 o
   3   9  -2       23.52       14.41     77.65 o
   5   9  -2       77.33       53.39     77.68 o
 -17   1  -1     1713.34     1801.00     99.29 o
 -15   1  -1     2289.67     2278.98     76.95 o
 -13   1  -1     3884.21     3972.66     87.01 o
 -11   1  -1     5747.57     5771.16    119.30 o
  -9   1  -1     7057.19     7119.27    258.50 o
  -7   1  -1     6557.24     6875.54     84.95 o
  -5   1  -1     6052.82     6213.91     68.09 o
  -3   1  -1     2710.54     2743.41    133.45 o
  -1   1  -1     5296.98     5605.81     32.27 o
   3   1  -1    18351.84    18334.88    137.18 o
   5   1  -1    28022.48    27733.68    179.01 o
   7   1  -1    15669.63    16080.41    100.16 o
   9   1  -1    13977.44    13743.96     76.67 o
  11   1  -1     6477.07     6203.38     91.86 o
  19   1  -1     1618.72     1750.43    129.72 o
 -18   2  -1      469.14      404.69     86.52 o
 -16   2  -1      339.16      342.89     47.30 o
 -14   2  -1      490.60      552.43     49.64 o
 -12   2  -1      753.55      737.91     38.94 o
 -10   2  -1       93.64      105.21     31.03 o
  -8   2  -1     1818.79     1818.12     46.57 o
  -6   2  -1     2102.02     2149.72     53.12 o
  -4   2  -1     3769.35     3874.02     41.09 o
  -2   2  -1     3898.44     4043.14     37.96 o
   0   2  -1    29608.24    28963.88    169.96 o
   2   2  -1     4201.29     4327.50     73.74 o
   4   2  -1     2047.84     1988.19     39.44 o
   6   2  -1    12291.32    12442.35    102.78 o
   8   2  -1     2767.59     2789.11    118.73 o
  10   2  -1       10.82        9.40     20.94 o
  12   2  -1      259.88      295.00     27.45 o
  14   2  -1     1205.16     1276.04    104.13 o
  16   2  -1      650.10      813.79     97.10 o
  18   2  -1     1071.49     1017.56    113.58 o
 -17   3  -1        8.79       19.31     85.82 o
 -15   3  -1      188.69      228.47     44.81 o
 -13   3  -1      760.33      773.49     42.56 o
 -11   3  -1      720.03      781.33     37.92 o
  -9   3  -1     1278.40     1353.60     40.43 o
  -7   3  -1     2902.57     2926.47     67.60 o
  -5   3  -1     2776.03     2788.43     30.93 o
  -3   3  -1     3749.41     3853.97     48.88 o
   3   3  -1     2089.95     2122.23     27.45 o
   5   3  -1      239.75      295.46     31.77 o
   7   3  -1     2644.34     2663.15     61.96 o
   9   3  -1      487.50      541.95     37.97 o
  11   3  -1     1272.10     1353.27     51.82 o
  13   3  -1      955.63      969.39     96.36 o
  15   3  -1     1465.13     1551.74    116.79 o
  17   3  -1       91.54      104.63     86.65 o
  19   3  -1      129.30      134.32     94.67 o
 -16   4  -1     1085.21     1157.40    116.82 o
 -14   4  -1     1229.26     1283.83     53.21 o
 -12   4  -1     1371.29     1374.01     48.38 o
 -10   4  -1     3986.93     3945.16     66.56 o
  -8   4  -1     3563.04     3430.20     78.06 o
  -6   4  -1     5686.18     5445.38     52.16 o
  -4   4  -1     6609.05     6495.60    114.58 o
  -2   4  -1    16806.85    16472.40     83.08 o
   0   4  -1     4101.75     4114.81    119.83 o
   2   4  -1     9391.65     9817.83    152.59 o
   6   4  -1     9287.98     9457.86    120.21 o
   8   4  -1     2934.54     2751.41     73.20 o
  10   4  -1     6280.55     6092.40    106.50 o
  12   4  -1     4426.55     4379.96     94.66 o
  14   4  -1     2298.23     2266.91    128.15 o
  16   4  -1     1975.54     1816.85    135.43 o
  18   4  -1     1609.24     1670.15    141.47 o
 -15   5  -1       11.01       -4.05     51.75 o
 -13   5  -1      246.57      242.06     54.73 o
 -11   5  -1       72.82      103.19     45.79 o
  -9   5  -1      562.27      535.02     32.89 o
  -7   5  -1      511.36      528.06     30.21 o
  -5   5  -1      324.34      301.32     19.43 o
  -3   5  -1      411.65      397.11     31.28 o
  -1   5  -1      236.68      262.55     27.00 o
   1   5  -1       25.61       51.96     44.62 o
   3   5  -1      229.50      276.77     56.97 o
   5   5  -1       27.81       51.20     55.36 o
   7   5  -1      567.57      546.09     47.17 o
   9   5  -1      130.82      134.21     43.14 o
  11   5  -1      165.43      173.06     43.06 o
  13   5  -1       35.91       61.15     65.09 o
  15   5  -1       24.20       34.30     87.19 o
  17   5  -1        8.07      -28.63     77.80 o
 -14   6  -1      640.93      641.58     71.52 o
 -12   6  -1     1003.48     1106.26     74.95 o
 -10   6  -1      991.30      967.48     66.56 o
  -8   6  -1     2558.26     2477.00     91.30 o
  -6   6  -1     3007.70     3016.83     67.30 o
  -4   6  -1     8939.56     8916.29     87.55 o
  -2   6  -1     7789.15     7687.51    100.57 o
   0   6  -1     7667.53     7811.58    115.71 o
   8   6  -1     1728.92     1665.46    113.73 o
  12   6  -1     1490.15     1595.38    128.95 o
  14   6  -1     2562.77     2269.93    154.61 o
 -11   7  -1      880.04      894.47    117.32 o
  -9   7  -1      257.08      285.01     99.93 o
  -7   7  -1      496.61      529.97     57.13 o
  -5   7  -1      340.63      367.67     48.82 o
  -3   7  -1      672.71      746.79     61.20 o
  -1   7  -1      506.32      516.55     70.65 o
   3   7  -1     1500.85     1568.33    104.26 o
   5   7  -1     1737.12     1660.45    109.92 o
   7   7  -1     1613.87     1588.73    119.11 o
   9   7  -1      973.21     1061.30    108.24 o
  11   7  -1      385.08      320.82     87.69 o
  13   7  -1      483.80      494.34    110.84 o
  -8   8  -1      274.64      253.39     95.40 o
  -6   8  -1     1010.26      987.88    108.14 o
  -4   8  -1      291.77      285.20     77.15 o
  -2   8  -1      791.04      749.07    100.17 o
   0   8  -1     1105.06     1100.76     69.45 o
   2   8  -1      251.75      242.35     55.61 o
   4   8  -1      355.64      398.54     87.79 o
   6   8  -1      147.34      100.48     84.76 o
   8   8  -1       63.09      128.06     86.65 o
  10   8  -1      205.87      256.52     89.16 o
  -3   9  -1     1619.61     1458.03    136.57 o
  -1   9  -1     1236.03     1331.99    129.60 o
   1   9  -1      892.79      924.34    100.38 o
   3   9  -1     1504.20     1512.83    122.03 o
   5   9  -1     1514.86     1512.27    124.96 o
 -16   0   0     1999.81     1942.15     93.42 o
 -14   0   0     5044.90     4947.28    118.21 o
 -12   0   0     2166.88     2190.05     75.88 o
 -10   0   0      430.27      506.97     62.29 o
  -4   0   0    72806.35    64843.89   1147.77 o
   4   0   0    68169.97    66350.11   1117.18 o
   6   0   0    32912.00    35468.38    453.53 o
   8   0   0    11864.47    11894.35    109.68 o
  10   0   0      747.15      807.01     32.58 o
  18   0   0     4220.68     4303.13    176.08 o
 -19   1   0      108.19      115.50     93.74 o
 -17   1   0      635.13      564.78    100.06 o
 -15   1   0      119.11      159.60     44.21 o
 -13   1   0      495.27      451.68     35.39 o
 -11   1   0      345.71      351.65     31.65 o
  -9   1   0      635.58      589.49     25.40 o
  -7   1   0      479.88      538.76     19.77 o
  -5   1   0      515.23      488.75     16.74 o
  -3   1   0      499.94      491.99     23.03 o
   3   1   0      431.81      441.67     13.45 o
   5   1   0      550.81      497.30     49.13 o
   7   1   0      528.05      534.10     19.11 o
   9   1   0      643.85      642.14     22.29 o
  11   1   0      495.64      483.13     18.20 o
  15   1   0       72.85      104.22     67.12 o
  17   1   0      604.75      659.06     93.63 o
  19   1   0      100.04       72.43     89.04 o
 -18   2   0      511.40      478.91    100.64 o
 -16   2   0     1735.33     1610.99    121.78 o
 -14   2   0      596.13      586.52     49.85 o
 -12   2   0     1315.86     1302.54     52.25 o
 -10   2   0     6114.42     6025.70     85.36 o
  -8   2   0     1381.03     1375.42     40.48 o
  -6   2   0     9733.74     9796.00     64.40 o
  -4   2   0     5592.81     5508.14     53.31 o
  -2   2   0    49846.51    48698.54    765.09 o
   0   2   0     1356.93     1337.17     35.78 o
   2   2   0    48582.73    48117.68    556.60 o
   4   2   0     5907.32     5717.27     54.57 o
   6   2   0    10541.26    10717.87    102.64 o
   8   2   0      818.81      834.96     36.71 o
  10   2   0     6225.48     6190.33     85.59 o
  12   2   0     1661.48     1524.61     57.22 o
  14   2   0      568.30      608.78     78.03 o
  16   2   0     1780.28     1788.66    123.45 o
  18   2   0      584.35      788.78    109.31 o
 -17   3   0      575.76      601.47    102.22 o
 -15   3   0      767.03      778.49     99.18 o
 -13   3   0     1428.05     1430.42     49.96 o
 -11   3   0     2362.89     2290.79     52.63 o
  -9   3   0     2696.72     2733.62     77.62 o
  -7   3   0     5810.17     5709.01     91.11 o
  -5   3   0     6565.82     6673.17     58.47 o
  -3   3   0     5392.79     5399.65     42.64 o
  -1   3   0    12619.17    12458.20    108.20 o
   1   3   0    12887.82    12818.92    165.06 o
   3   3   0     5917.12     5688.98    113.04 o
   5   3   0     6358.54     6215.90     87.74 o
   7   3   0     5972.78     5949.30     95.53 o
   9   3   0     2846.77     2877.96     82.47 o
  11   3   0     2253.52     2094.41     63.22 o
  13   3   0     1465.99     1526.47    111.51 o
  15   3   0      682.48      795.75     96.15 o
  17   3   0      547.34      532.76    100.50 o
 -16   4   0       24.59       48.11     70.76 o
 -14   4   0      143.45      147.45     47.42 o
 -12   4   0       80.83       73.32     42.37 o
 -10   4   0       59.77       55.51     44.06 o
  -8   4   0      141.75      139.82     13.92 o
  -6   4   0       13.22        8.51     16.25 o
  -4   4   0     1579.40     1628.08     48.36 o
  -2   4   0      123.43      144.72     27.08 o
   0   4   0     1142.34     1089.68     47.37 o
   2   4   0       57.83       80.81     31.30 o
   4   4   0     1512.71     1584.79     55.76 o
   6   4   0        2.00       18.29     30.64 o
   8   4   0      121.95      139.92     35.90 o
  10   4   0       41.09       39.24     35.91 o
  12   4   0       45.48       21.76     37.35 o
  14   4   0      197.37      197.58     83.69 o
  16   4   0       53.19       69.75     84.92 o
 -15   5   0     1595.87     1675.02     87.33 o
 -13   5   0     2399.89     2463.20     94.31 o
 -11   5   0     2999.63     3073.78     94.99 o
  -9   5   0     4399.82     4443.33     87.36 o
  -7   5   0     7381.56     7548.97    171.83 o
  -5   5   0     8256.85     8178.87     82.01 o
  -3   5   0    10301.59    10385.50    117.01 o
  -1   5   0     8415.18     8377.64    160.44 o
   1   5   0     8451.21     8469.47    166.44 o
   3   5   0    10422.82    10764.53    139.77 o
   5   5   0     8654.67     8883.35    131.57 o
   7   5   0     7605.91     7754.51    128.67 o
   9   5   0     4458.98     4565.80    104.47 o
  11   5   0     2981.08     3089.70     91.08 o
  13   5   0     2143.11     2171.91    132.09 o
  15   5   0     1702.36     1933.99    143.90 o
 -14   6   0      181.92      172.92     54.28 o
 -12   6   0      198.04      197.92     52.24 o
 -10   6   0      159.52      173.67     37.20 o
  -8   6   0       89.89       86.36     32.02 o
  -6   6   0      169.70      165.32     32.29 o
  -4   6   0      741.70      818.71     41.28 o
  -2   6   0      514.13      537.26     37.50 o
   0   6   0      569.71      593.67     71.48 o
   2   6   0      436.38      418.69     72.10 o
   4   6   0      749.21      751.89     63.19 o
   6   6   0      204.62      248.19     51.19 o
   8   6   0      118.24      147.61     51.22 o
  10   6   0      148.49      172.92     56.46 o
  12   6   0      219.21      260.22     51.94 o
  14   6   0      204.18      171.24     84.58 o
 -13   7   0      559.91      631.99    109.12 o
 -11   7   0     1327.77     1252.94     81.48 o
  -9   7   0     1548.52     1459.18     77.43 o
  -7   7   0     1619.10     1736.41     81.44 o
  -5   7   0     2068.49     1994.39     79.96 o
  -3   7   0     2050.59     2130.15     81.64 o
  -1   7   0     1141.20     1059.51     64.72 o
   1   7   0     1204.49     1226.01     85.40 o
   3   7   0     2132.80     2245.82     82.21 o
   5   7   0     2375.65     2344.52     83.59 o
   7   7   0     1732.06     1735.77    120.98 o
   9   7   0     1589.66     1631.07    131.05 o
  11   7   0     1296.54     1363.57    120.46 o
  13   7   0      562.01      645.52    125.14 o
 -10   8   0      172.02      149.69     92.79 o
  -8   8   0      663.56      722.39    115.39 o
  -6   8   0     1031.53     1112.30    124.55 o
  -4   8   0     2591.20     2691.31     96.21 o
  -2   8   0     3309.65     3384.14    119.53 o
   0   8   0     2844.52     2900.13    173.94 o
   2   8   0     3091.20     3212.93    151.90 o
   4   8   0     2298.44     2356.10     92.23 o
   6   8   0      919.75     1008.28    115.19 o
   8   8   0      467.94      606.70    112.50 o
  10   8   0      240.54      318.87    108.65 o
  -5   9   0       49.79       25.12     97.93 o
  -3   9   0       23.39        5.33     92.61 o
  -1   9   0       52.72       29.43     52.53 o
   1   9   0       55.01       67.82     58.78 o
   3   9   0       41.27       48.31     52.77 o
   5   9   0       35.60       50.97     96.15 o
 -19   1   1     1442.85     1360.88    118.42 o
 -17   1   1     1905.18     2025.35     93.43 o
 -15   1   1     1316.15     1353.26     72.39 o
 -13   1   1     3825.30     3798.31    157.89 o
 -11   1   1     6935.23     6770.74    112.38 o
  -9   1   1    14688.85    14439.89    110.05 o
  -7   1   1    16326.06    16358.99     96.01 o
  -5   1   1    28248.40    27134.89     86.28 o
  -3   1   1    17364.98    17868.43     84.48 o
  -1   1   1    18006.81    18359.56    112.64 o
   1   1   1     5184.40     5826.06     72.25 o
   3   1   1     3406.65     3505.89     48.73 o
   5   1   1     6330.60     6345.10     69.63 o
   7   1   1     7143.82     7055.61    204.04 o
   9   1   1     7058.74     6721.65    198.99 o
  11   1   1     5614.43     5585.96    139.76 o
  13   1   1     3749.60     3724.99    138.11 o
  17   1   1     1581.13     1556.36     81.50 o
 -18   2   1      994.59      982.48    115.97 o
 -16   2   1      528.97      522.53     89.99 o
 -14   2   1      960.54      948.50     88.41 o
 -12   2   1      221.33      235.28     57.17 o
 -10   2   1      125.72      127.79     33.36 o
  -8   2   1     3032.63     3027.74     47.09 o
  -6   2   1    14325.21    14011.86    163.78 o
  -4   2   1     2630.83     2661.59     53.89 o
  -2   2   1     4598.49     4452.08     70.72 o
   0   2   1    29975.53    28774.41    301.09 o
   2   2   1     5128.16     5116.24     52.41 o
   4   2   1     2875.47     2968.69     72.34 o
   6   2   1     1665.49     1645.79     46.84 o
   8   2   1     2039.81     1966.31     52.82 o
  10   2   1       52.39       41.74     25.76 o
  12   2   1      735.05      718.60     45.43 o
  14   2   1      461.31      454.14     81.81 o
  16   2   1      391.38      333.56     77.36 o
  18   2   1      461.33      433.36     91.18 o
 -19   3   1      147.46       95.85     91.00 o
 -17   3   1       78.49       95.27     73.50 o
 -15   3   1     1416.78     1465.59    110.43 o
 -13   3   1     1172.50     1172.81     89.72 o
 -11   3   1     1288.71     1309.73     76.88 o
  -9   3   1      383.83      356.61     30.53 o
  -7   3   1     2599.41     2583.42     65.38 o
  -3   3   1     2844.09     2956.23     59.35 o
  -1   3   1     1327.44     1430.26     44.78 o
   1   3   1     5556.23     5625.56     82.30 o
   3   3   1     4264.18     4101.65     64.09 o
   5   3   1     3066.66     2913.12     86.61 o
   7   3   1     2693.03     2731.82    149.56 o
   9   3   1     1119.39     1160.62     71.57 o
  11   3   1      502.75      498.80     42.57 o
  13   3   1      517.41      496.92     84.41 o
  15   3   1      254.79      231.86     85.83 o
  17   3   1       12.85       88.72     91.38 o
 -18   4   1     1675.77     1706.23    135.58 o
 -16   4   1     1864.20     1825.91    128.52 o
 -14   4   1     2274.38     1958.86    121.60 o
 -12   4   1     4094.67     4243.33    118.05 o
 -10   4   1     6425.93     6266.90    136.81 o
  -8   4   1     3266.64     3067.02     81.33 o
  -6   4   1     8857.73     8763.15    155.99 o
  -4   4   1    11468.75    11761.41    133.10 o
  -2   4   1    10053.12    10034.20    163.05 o
   0   4   1     4807.61     4861.56     67.41 o
   2   4   1    16078.75    16208.53    153.66 o
   4   4   1     7292.30     7291.44    108.45 o
   6   4   1     5144.47     5159.97     96.44 o
   8   4   1     3040.79     3048.23     48.45 o
  10   4   1     3642.98     3677.32     91.73 o
  12   4   1     1316.18     1386.76     67.35 o
  14   4   1     1215.78     1350.21    112.61 o
  16   4   1     1121.05     1174.71    123.11 o
 -17   5   1        9.34       -5.96     81.60 o
 -15   5   1       23.57       40.67     64.05 o
 -13   5   1       33.65       50.64     42.97 o
 -11   5   1      168.17      168.65     38.84 o
  -9   5   1      111.66      129.96     33.78 o
  -7   5   1      544.49      515.79     39.01 o
  -5   5   1       18.92       20.70     27.91 o
  -3   5   1      198.84      225.29     29.94 o
  -1   5   1       15.02       31.86     29.76 o
   1   5   1      268.92      303.56     32.39 o
   3   5   1      460.09      448.00     39.40 o
   5   5   1      325.09      297.92     29.64 o
   7   5   1      511.27      478.91     31.46 o
   9   5   1      549.55      635.44     54.95 o
  11   5   1       60.62       74.34     44.00 o
  13   5   1      221.06      218.56     77.86 o
  15   5   1        8.47       13.00     88.55 o
 -14   6   1     2185.27     2201.68    107.17 o
 -12   6   1     1321.13     1287.76     60.99 o
 -10   6   1      870.17      857.40     50.41 o
  -8   6   1     1898.26     1922.93     61.89 o
  -6   6   1     2610.02     2518.78     76.36 o
  -4   6   1     5408.92     5574.86     87.47 o
  -2   6   1     9930.14     9753.84    279.37 o
   0   6   1     7898.32     7758.19    106.33 o
   2   6   1     7853.89     7919.63    105.93 o
   4   6   1     8183.03     8306.37    108.25 o
   6   6   1     2869.82     2822.58     67.71 o
   8   6   1     1879.92     1887.70     84.48 o
  10   6   1      812.06      886.26    154.15 o
  12   6   1      897.20      834.37    117.79 o
  14   6   1      791.18      780.06    122.18 o
 -13   7   1      635.60      609.65     57.19 o
 -11   7   1      454.97      434.73     47.17 o
  -9   7   1     1068.13     1069.75     57.59 o
  -7   7   1     1684.36     1785.17     62.61 o
  -5   7   1     1786.86     1828.11     61.19 o
  -3   7   1     1540.89     1553.63     65.55 o
  -1   7   1      801.73      715.15     60.38 o
   1   7   1      426.50      410.04     42.73 o
   3   7   1      583.66      580.44     45.37 o
   5   7   1      474.22      464.08     44.69 o
   7   7   1      592.11      613.33     64.06 o
   9   7   1      358.92      432.74     62.10 o
  11   7   1      856.65      847.61     72.21 o
 -10   8   1      215.37      204.28     81.25 o
  -8   8   1       69.72       97.56     57.84 o
  -6   8   1      208.10      178.61     58.00 o
  -4   8   1      564.53      610.20     65.93 o
  -2   8   1      295.05      299.46     58.35 o
   0   8   1     1307.94     1264.48    101.19 o
   2   8   1      846.68      872.51     87.09 o
   4   8   1      358.41      358.43     55.14 o
   6   8   1      796.33      750.95    108.53 o
   8   8   1      283.64      239.51    102.37 o
  -5   9   1     1385.62     1380.63    132.53 o
  -3   9   1     1617.21     1711.74     91.13 o
  -1   9   1     1011.69     1105.95     83.66 o
   1   9   1     1281.58     1357.30     85.55 o
   3   9   1     1706.20     1696.08     89.60 o
 -20   0   2     2613.17     2656.70    160.27 o
 -18   0   2     2759.08     2770.51    147.75 o
 -16   0   2     5437.65     5442.17    182.58 o
 -14   0   2     4705.49     4839.41    157.40 o
 -12   0   2     5736.65     5803.24    120.00 o
 -10   0   2     7253.62     6999.80     86.43 o
  -8   0   2     2454.72     2430.93     49.62 o
  -6   0   2     2283.41     2385.70     43.48 o
  -4   0   2      674.33      705.76     17.25 o
  -2   0   2    31005.90    29564.64    567.83 o
   0   0   2    13301.73    12853.13    467.57 o
   2   0   2    32248.45    32076.61    499.53 o
   4   0   2    19809.01    20598.92    206.05 o
   6   0   2    29002.29    29411.80    289.72 o
   8   0   2    11487.21    11398.42    145.41 o
  10   0   2     6802.90     6883.16    145.31 o
  12   0   2     3211.92     3276.63     72.75 o
  14   0   2     1793.68     1960.39    107.94 o
  16   0   2     1971.22     1931.27    119.50 o
 -19   1   2      370.00      396.13     64.76 o
 -17   1   2       37.13       36.39     47.13 o
 -15   1   2      123.03      147.58     40.67 o
 -13   1   2       44.45       63.94     38.81 o
 -11   1   2     1587.40     1520.48     67.80 o
  -9   1   2     2068.12     2208.21     85.02 o
  -7   1   2     2806.02     2884.48     39.07 o
  -5   1   2     5373.58     5148.55     39.74 o
  -3   1   2      605.95      600.24     17.68 o
  -1   1   2    13021.49    12787.33     83.26 o
   1   1   2     3920.15     4017.09     66.46 o
   3   1   2     1398.66     1391.83     37.72 o
   5   1   2       73.96      120.42     25.39 o
   7   1   2     1390.39     1476.90     45.36 o
   9   1   2       59.64       68.18     12.62 o
  11   1   2      933.03      970.13     36.48 o
  13   1   2      631.99      667.52     53.38 o
  15   1   2      109.49      166.19     47.02 o
  17   1   2      391.08      443.55     91.65 o
 -20   2   2      626.46      639.26    109.57 o
 -18   2   2     2244.05     2372.14    148.09 o
 -16   2   2     1066.82     1045.83     79.96 o
 -14   2   2     3815.66     3784.27     98.07 o
 -12   2   2     2526.71     2555.45     38.21 o
 -10   2   2      680.33      643.49     22.95 o
  -8   2   2     1718.56     1738.74     29.44 o
  -6   2   2     1712.72     1699.10     25.78 o
  -4   2   2     5366.74     5326.70     44.80 o
  -2   2   2     1107.02     1154.83     35.65 o
   0   2   2    31277.39    30593.54    235.09 o
   2   2   2     6493.23     6658.15     37.48 o
   4   2   2    17738.90    17595.59    108.71 o
   6   2   2     7502.37     7425.61    119.76 o
   8   2   2     5696.35     5583.08     90.89 o
  10   2   2     1306.58     1329.37     53.69 o
  12   2   2     1036.73     1043.54     40.40 o
  14   2   2      815.40      836.36     97.41 o
  16   2   2      361.48      488.86     94.57 o
 -19   3   2      893.34      910.50    117.40 o
 -17   3   2     1521.11     1538.26    115.74 o
 -15   3   2     1524.99     1509.87    105.88 o
 -13   3   2     3646.36     3666.78    143.11 o
 -11   3   2     4661.20     4549.28     89.39 o
  -9   3   2     3440.85     3191.36     63.34 o
  -7   3   2     3025.58     2927.69     83.76 o
  -5   3   2     1064.42     1082.87     36.57 o
  -3   3   2      845.72      840.48     43.32 o
  -1   3   2     1182.89     1165.94     23.93 o
   1   3   2     7263.79     7262.18     56.18 o
   3   3   2     5740.28     5649.39     70.45 o
   5   3   2    10020.01     9828.95    111.93 o
   7   3   2     6013.03     5995.83     98.97 o
   9   3   2     6479.24     6521.61    108.96 o
  11   3   2     1566.22     1564.19     86.04 o
  13   3   2     1453.21     1434.88    107.93 o
  15   3   2      725.11      720.58    106.16 o
 -18   4   2       26.82       -8.33     80.10 o
 -16   4   2      763.17      857.29     98.01 o
 -14   4   2       68.04      113.11     72.67 o
 -12   4   2        6.67        8.59     32.68 o
 -10   4   2       21.38       42.23     29.91 o
  -8   4   2     1789.62     1827.79     65.62 o
  -6   4   2       72.67       81.96     27.16 o
  -4   4   2     1443.69     1493.68     55.10 o
  -2   4   2     3177.75     3352.78     52.40 o
   0   4   2     1939.58     1961.97     47.61 o
   2   4   2     4947.15     4987.49     78.02 o
   4   4   2      286.86      302.94     25.79 o
   6   4   2      440.57      464.88     24.93 o
   8   4   2      584.16      543.00     48.00 o
  10   4   2      923.02      955.44     56.74 o
  12   4   2       56.30       68.78     73.60 o
  14   4   2       33.60       28.99     91.17 o
 -17   5   2     1038.57     1008.38    116.43 o
 -15   5   2     2905.60     3031.49    149.76 o
 -13   5   2     2250.26     2191.48     72.73 o
 -11   5   2     2313.66     2353.32     69.76 o
  -9   5   2     3179.46     3037.89     82.20 o
  -7   5   2     6912.53     7084.03     98.62 o
  -5   5   2     4339.91     4417.92     66.10 o
  -3   5   2     4904.80     4840.86     80.09 o
  -1   5   2     6188.39     6188.75     87.16 o
   1   5   2     5916.74     5809.81     83.91 o
   3   5   2     6481.94     6515.61    124.60 o
   5   5   2     5363.25     5371.80     78.21 o
   7   5   2     5923.74     5913.05    121.25 o
   9   5   2     3382.15     3353.71     96.64 o
  11   5   2     3765.63     3641.02    104.46 o
  13   5   2     2349.40     2310.92    149.42 o
 -16   6   2      510.89      502.26     96.44 o
 -14   6   2      162.94      193.08     46.80 o
 -12   6   2      504.85      464.93     50.40 o
 -10   6   2      670.03      712.42     48.03 o
  -8   6   2      341.88      316.31     39.81 o
  -6   6   2      329.27      369.24     38.79 o
  -4   6   2      534.39      549.64     36.42 o
  -2   6   2     1198.71     1232.73     52.85 o
   0   6   2       28.67       35.42     34.09 o
   2   6   2     2267.52     2344.94     64.14 o
   4   6   2      990.50     1041.89     47.48 o
   6   6   2      577.63      536.10     60.99 o
   8   6   2      373.79      370.40     56.51 o
  10   6   2      551.94      585.00     66.20 o
  12   6   2      110.38       70.45     89.70 o
 -13   7   2      213.35      204.84     46.14 o
 -11   7   2      444.70      460.04     50.40 o
  -9   7   2     1503.62     1459.11     62.99 o
  -7   7   2      958.60      952.79     53.74 o
  -5   7   2     2721.95     2669.28     72.90 o
  -3   7   2     3118.71     3137.61     97.38 o
  -1   7   2     1648.45     1675.75     64.61 o
   1   7   2     1827.14     1832.36     90.20 o
   3   7   2     1723.85     1671.93     60.92 o
   5   7   2      599.80      481.63     58.24 o
   7   7   2      524.94      491.99     66.53 o
   9   7   2     1102.01     1198.65     82.62 o
  11   7   2     1177.95     1266.34     88.14 o
 -10   8   2      349.58      355.24     65.50 o
  -8   8   2      762.44      763.50     70.94 o
  -6   8   2     1021.52     1064.37     72.57 o
  -4   8   2     1351.26     1401.40     80.59 o
  -2   8   2     1244.21     1276.92     75.07 o
   0   8   2     1766.54     1737.95     85.77 o
   2   8   2     2007.22     1996.52     74.30 o
   4   8   2     1559.47     1596.93     90.32 o
   6   8   2     1284.43     1492.19     94.92 o
   8   8   2     1073.87     1058.17     86.95 o
  -5   9   2       82.47       95.26     57.92 o
  -3   9   2       28.78       31.62     61.57 o
  -1   9   2       73.64       37.06     56.25 o
   1   9   2      256.73      260.07     58.75 o
   3   9   2       76.64       43.93     83.87 o
 -21   1   3     1201.45     1170.82     85.24 o
 -19   1   3     2480.84     2422.21    100.36 o
 -17   1   3     2190.69     2230.85     91.06 o
 -15   1   3     2245.04     2183.97     51.87 o
 -13   1   3     4840.62     4863.22     69.19 o
 -11   1   3     5208.43     5125.58     63.04 o
  -9   1   3     6262.52     6127.22     45.20 o
  -7   1   3     5788.25     5793.96     47.11 o
  -3   1   3    16111.53    16199.59    246.56 o
  -1   1   3    28674.12    28459.23    325.68 o
   1   1   3    10056.09     9959.06     70.83 o
   3   1   3    15355.47    15642.96     93.54 o
   5   1   3     9658.49     9715.88    126.89 o
   7   1   3     6835.99     6842.16    107.80 o
   9   1   3     4227.01     4173.08    113.14 o
  11   1   3     3360.89     3310.25     56.06 o
  13   1   3     2093.90     2077.73    121.02 o
  15   1   3     1279.32     1239.93    104.01 o
 -20   2   3      648.61      675.39     71.35 o
 -18   2   3     1384.60     1327.86     81.44 o
 -16   2   3      401.48      484.76     56.43 o
 -14   2   3     2506.85     2598.32     65.44 o
 -12   2   3     1274.79     1243.31     33.65 o
 -10   2   3     1737.23     1764.34     41.67 o
  -8   2   3      932.24      875.81     21.63 o
  -6   2   3     5945.00     5805.93     54.87 o
  -4   2   3     1465.77     1462.70     23.54 o
  -2   2   3     7367.40     7515.31    123.08 o
   0   2   3    13331.76    13373.38     98.60 o
   2   2   3     2719.44     2722.98     36.40 o
   4   2   3     2168.53     2147.17     37.24 o
   6   2   3     3355.23     3382.64     44.38 o
  10   2   3      393.94      413.99     43.26 o
  12   2   3      987.19      971.37     89.75 o
  14   2   3      721.47      806.84     97.94 o
  16   2   3      422.06      563.16    101.40 o
 -19   3   3      286.31      332.76     95.68 o
 -17   3   3      602.00      600.85     94.91 o
 -15   3   3     1862.18     2032.96    117.60 o
 -13   3   3     1541.94     1481.85     54.10 o
 -11   3   3     1194.98     1202.13     39.01 o
  -9   3   3     1848.14     1817.05     34.90 o
  -7   3   3     5746.89     5908.58     88.89 o
  -5   3   3      606.28      585.24     37.56 o
  -3   3   3     1611.40     1578.43     41.27 o
  -1   3   3      271.52      302.16     22.00 o
   1   3   3     8542.47     8176.09     99.43 o
   3   3   3     2224.37     2213.19     30.40 o
   5   3   3     3005.56     2938.69     51.02 o
   7   3   3     1980.65     1948.15     66.20 o
   9   3   3     1454.18     1440.89     62.62 o
  11   3   3      533.36      563.42     50.18 o
  13   3   3      577.38      661.18     97.80 o
  15   3   3      461.93      581.86    105.53 o
 -18   4   3     1848.37     1764.97    134.67 o
 -16   4   3     3973.90     3990.67    170.45 o
 -14   4   3     3432.08     3480.52    105.58 o
 -12   4   3     4548.39     4338.36    108.32 o
 -10   4   3     3377.09     3340.89     63.82 o
  -8   4   3     2770.60     2777.49    102.03 o
  -6   4   3      906.80      960.05     42.80 o
  -4   4   3     5764.93     5898.27     79.22 o
  -2   4   3    12352.30    12455.28     93.63 o
   0   4   3    14754.80    14867.55    262.61 o
   2   4   3    15359.92    15287.07    225.51 o
   4   4   3    15040.16    15272.42    227.22 o
   6   4   3     5939.16     5972.60    136.41 o
   8   4   3     4082.14     3967.56     99.16 o
  10   4   3     1975.51     2061.64     79.27 o
  12   4   3      999.76      959.89    110.92 o
  14   4   3      457.77      496.58    107.01 o
 -17   5   3       13.18        5.47     79.00 o
 -15   5   3      154.36      153.58     56.51 o
 -13   5   3      302.20      252.89     54.80 o
 -11   5   3       29.29       45.04     35.77 o
  -9   5   3      433.58      500.75     42.74 o
  -7   5   3      146.38      143.32     29.86 o
  -5   5   3      266.94      332.74     36.05 o
  -3   5   3       90.26      110.96     26.13 o
  -1   5   3      259.42      307.06     33.77 o
   1   5   3      580.05      536.27     35.71 o
   3   5   3      129.05      114.73     28.42 o
   5   5   3      880.43      886.49    101.83 o
   7   5   3       69.08       78.67     49.52 o
   9   5   3       30.02       35.76     45.61 o
  11   5   3       34.84       32.15     48.87 o
  13   5   3       48.40       85.22     98.05 o
 -16   6   3     1378.74     1384.50    125.60 o
 -14   6   3     1514.80     1497.34     92.43 o
 -12   6   3     2340.54     2405.11     76.85 o
 -10   6   3     3558.60     3529.38    118.13 o
  -8   6   3     3113.31     3177.67     78.53 o
  -6   6   3     5572.78     5405.81     82.11 o
  -4   6   3     3524.50     3490.52     79.79 o
  -2   6   3     2617.98     2627.78     92.55 o
   0   6   3     1751.81     1727.44     58.62 o
   2   6   3     6035.00     5913.58     93.74 o
   4   6   3     4261.79     4200.85     84.35 o
   6   6   3     3136.17     3241.26    104.35 o
   8   6   3     3018.66     3018.73    106.30 o
  10   6   3     3089.98     3166.42    111.91 o
  12   6   3      954.52      958.38    114.88 o
 -13   7   3      449.29      457.03     55.17 o
 -11   7   3      379.53      368.18     48.92 o
  -9   7   3     1147.56     1079.18     58.18 o
  -7   7   3     1532.07     1531.79     62.76 o
  -5   7   3     1816.52     1897.89     57.30 o
  -3   7   3     1724.60     1715.48     70.74 o
  -1   7   3     1054.23     1097.09     56.24 o
   1   7   3     1211.31     1159.88     55.53 o
   3   7   3     1479.18     1444.07     59.87 o
   5   7   3     1068.23     1245.04     81.53 o
   7   7   3      492.61      517.39     65.68 o
   9   7   3      800.12      912.00     83.40 o
 -10   8   3      290.93      284.78     68.76 o
  -8   8   3      432.40      362.80     65.04 o
  -6   8   3      202.17      250.65     60.66 o
  -4   8   3       98.38       95.94     57.47 o
  -2   8   3      550.34      614.10     50.92 o
   0   8   3     1131.83     1137.35     77.16 o
   2   8   3      875.39      987.62     77.42 o
   4   8   3     1047.05     1057.44     84.15 o
   6   8   3     1011.28     1005.32     84.28 o
  -5   9   3     1593.86     1621.55     98.79 o
  -3   9   3     1501.90     1497.70     90.29 o
  -1   9   3     1116.29     1147.56     82.53 o
   1   9   3     1210.63     1321.24     97.10 o
 -22   0   4     1644.59     1687.56    140.13 o
 -20   0   4     1106.16     1230.95    109.21 o
 -18   0   4     2703.88     2678.18    141.62 o
 -16   0   4      310.99      396.86     76.59 o
 -14   0   4    12770.81    12738.17    231.25 o
 -12   0   4     6215.21     6278.76     97.33 o
 -10   0   4    13226.65    13424.34    167.27 o
  -8   0   4    18772.81    18942.57    138.95 o
  -6   0   4    35885.69    34839.69    228.60 o
  -4   0   4     5437.95     5722.90     92.80 o
  -2   0   4    13155.34    12473.75    282.22 o
   0   0   4    14890.77    14266.68    101.72 o
   2   0   4     1076.31     1083.33     36.96 o
   4   0   4     4151.59     4141.89     67.98 o
   6   0   4     6079.83     5946.49     88.66 o
   8   0   4     9944.18     9846.74    156.88 o
  10   0   4     2462.12     2430.91     70.42 o
  12   0   4     4893.21     4932.54    149.23 o
 -21   1   4      194.85      253.22     64.96 o
 -19   1   4      316.49      272.19     55.32 o
 -17   1   4      901.33      928.52     48.09 o
 -15   1   4       47.56       60.55     22.99 o
 -13   1   4     1839.24     1829.39     48.22 o
 -11   1   4     2187.86     2158.22     34.81 o
  -9   1   4     4332.17     4403.15     63.23 o
  -7   1   4      831.25      872.08     24.00 o
  -5   1   4     7085.89     7306.76     66.07 o
  -3   1   4     1366.62     1350.26     39.78 o
  -1   1   4     1941.34     2069.51     48.12 o
   1   1   4      123.18      151.53     14.17 o
   3   1   4     2493.94     2478.76     38.90 o
   5   1   4     2511.55     2479.14     45.00 o
   7   1   4      762.42      772.29     29.67 o
   9   1   4     1975.24     1888.66     43.76 o
  11   1   4      318.61      335.68     28.72 o
  13   1   4      351.93      313.82     73.54 o
  15   1   4      114.37       99.46     78.15 o
 -20   2   4     1574.52     1515.58    112.18 o
 -18   2   4     1544.65     1557.73     82.61 o
 -16   2   4     7007.43     7025.99    106.44 o
 -14   2   4     1830.22     1798.11     42.55 o
 -12   2   4     7619.58     7131.89    154.93 o
 -10   2   4     3632.82     3614.41     48.04 o
  -8   2   4     2538.17     2696.61     40.35 o
  -6   2   4      456.42      401.95     22.60 o
  -4   2   4     5981.88     6032.64     82.62 o
  -2   2   4    15751.96    15722.39    134.62 o
   0   2   4     1917.49     1890.74     24.78 o
   2   2   4    12149.84    12436.46    138.31 o
   4   2   4     4732.51     4897.70     81.01 o
   6   2   4     4280.74     4379.76     58.86 o
   8   2   4     2216.60     2247.06     50.70 o
  10   2   4     3026.25     3030.94     72.60 o
  12   2   4      794.84      856.97     90.44 o
  14   2   4      540.07      599.29     96.39 o
 -19   3   4     2172.60     2156.02    140.12 o
 -17   3   4      749.31      745.00     92.55 o
 -15   3   4     3629.77     3647.52     79.77 o
 -13   3   4     2773.07     2688.67     57.19 o
 -11   3   4     4892.65     4870.85     56.66 o
  -9   3   4     4759.13     4658.48     70.94 o
  -7   3   4    11031.71    11099.24     88.82 o
  -5   3   4     6287.29     6166.33     95.57 o
  -3   3   4     4982.78     4893.31     68.78 o
  -1   3   4    10344.48    10308.09    127.05 o
   1   3   4      989.44      969.25     35.67 o
   3   3   4     2321.03     2373.89     48.10 o
   5   3   4     2560.97     2447.18     56.20 o
   7   3   4     3742.13     3782.12    100.49 o
   9   3   4      837.68      862.20     57.84 o
  11   3   4     2230.38     2167.76     80.09 o
  13   3   4     1423.41     1609.73    127.57 o
 -20   4   4        3.46       18.54     74.04 o
 -18   4   4      423.58      401.20     94.22 o
 -16   4   4      311.42      303.83     56.26 o
 -14   4   4      850.38      860.53     64.10 o
 -12   4   4      457.94      446.37     40.74 o
 -10   4   4      606.35      655.76     35.24 o
  -8   4   4      539.03      568.57     51.49 o
  -6   4   4       72.03       90.63     36.22 o
  -4   4   4     1260.60     1357.87     39.46 o
  -2   4   4      267.66      280.14     31.56 o
   0   4   4     1445.71     1490.01     31.32 o
   2   4   4      770.98      761.34     35.30 o
   4   4   4     1926.39     1900.93     46.95 o
   6   4   4       77.68       90.29     44.79 o
   8   4   4      556.17      584.69     57.53 o
  10   4   4      202.89      232.15     50.96 o
  12   4   4       81.65       75.31     92.19 o
 -17   5   4     2969.71     3034.62    158.40 o
 -15   5   4     2272.11     2202.37     92.70 o
 -13   5   4     3415.66     3333.21    104.97 o
 -11   5   4     3842.46     3629.86    105.87 o
  -9   5   4     5357.67     5281.65    102.54 o
  -7   5   4     6229.36     6197.76     82.71 o
  -5   5   4     4310.93     4336.26     93.07 o
  -3   5   4     4344.00     4497.82     68.32 o
  -1   5   4     2004.70     2063.97     48.19 o
   1   5   4     6625.50     6439.03    160.46 o
   3   5   4     2378.47     2305.21     85.02 o
   5   5   4     2395.89     2410.92     87.08 o
   7   5   4     2597.31     2607.20     94.85 o
   9   5   4     2987.23     3115.65    101.10 o
  11   5   4     1286.13     1468.12    134.18 o
 -16   6   4      305.15      349.18     64.06 o
 -14   6   4      226.19      254.87     53.00 o
 -12   6   4      471.35      466.32    107.52 o
 -10   6   4      372.52      383.11     46.81 o
  -8   6   4      711.47      720.39     44.14 o
  -6   6   4      448.82      521.21     46.65 o
  -4   6   4     1313.98     1292.94     55.95 o
  -2   6   4      363.37      372.46     41.82 o
   0   6   4      846.85      851.02     48.18 o
   2   6   4      476.54      482.49     40.28 o
   4   6   4      820.41      747.21     66.56 o
   6   6   4      121.12       91.02     49.26 o
   8   6   4      354.13      417.57     59.64 o
  10   6   4      423.62      420.95     63.32 o
 -15   7   4     1240.19     1179.27     85.68 o
 -13   7   4     1079.21      943.86     77.38 o
 -11   7   4     1642.67     1704.67     95.89 o
  -9   7   4     1217.23     1359.03     78.88 o
  -7   7   4      685.36      727.01     44.78 o
  -5   7   4      789.82      845.47     55.07 o
  -3   7   4     1047.01     1018.88     56.76 o
  -1   7   4     1139.52     1065.77     56.68 o
   1   7   4     1188.49     1303.97     59.06 o
   3   7   4     1870.22     1838.42    127.43 o
   5   7   4     1276.17     1286.82     81.94 o
   7   7   4      953.02     1043.84    121.98 o
 -12   8   4     1202.94     1354.55    131.71 o
 -10   8   4     1962.26     1991.20     94.48 o
  -8   8   4     1830.09     1774.14     75.17 o
  -6   8   4     2127.83     2117.47     66.52 o
  -4   8   4     1302.94     1279.32     68.62 o
  -2   8   4     1114.52     1153.94     64.12 o
   0   8   4     1030.20     1046.36     60.16 o
   2   8   4     1687.91     1774.65     98.48 o
   4   8   4      767.40      826.84     82.78 o
  -5   9   4      108.01       92.49     61.50 o
  -3   9   4      100.12      129.02     56.87 o
  -1   9   4      229.29      252.36     53.05 o
 -21   1   5      823.23      813.71     75.50 o
 -19   1   5     2193.93     2317.92     94.05 o
 -17   1   5     2170.03     2137.06     64.74 o
 -15   1   5     4442.05     4331.91    125.44 o
 -13   1   5     8393.94     8121.38    104.65 o
 -11   1   5     9492.50     9435.00     58.01 o
  -9   1   5     7358.72     7270.92     64.09 o
  -7   1   5     7564.60     7848.45     66.64 o
  -5   1   5     7737.44     8082.71     70.59 o
  -3   1   5     1693.48     1737.81     49.66 o
  -1   1   5     1354.37     1221.94     44.75 o
   1   1   5     1535.57     1546.23     31.66 o
   3   1   5     6770.78     6956.15     67.86 o
   5   1   5     8008.13     8143.48     88.56 o
   7   1   5     5857.61     5771.14     71.02 o
   9   1   5     3914.44     3949.82     62.45 o
  11   1   5     2642.94     2572.98     77.82 o
  13   1   5     1458.20     1512.84    108.29 o
 -20   2   5      836.35      784.59     69.34 o
 -18   2   5      600.00      622.99     48.46 o
 -16   2   5      719.85      749.03     47.33 o
 -14   2   5     5472.69     5420.48     65.12 o
 -12   2   5     4380.29     4474.70     51.73 o
 -10   2   5     3432.14     3393.28     48.56 o
  -8   2   5     3614.87     3405.80     84.03 o
  -6   2   5     5146.95     5318.89     82.42 o
  -4   2   5      109.98      114.10     29.99 o
  -2   2   5     3579.74     3680.87     59.13 o
   0   2   5     3408.18     3229.46    119.95 o
   2   2   5     2594.75     2610.68     69.16 o
   4   2   5     4426.66     4514.70     50.79 o
   6   2   5     4841.84     4743.04     77.08 o
   8   2   5     1884.73     1876.15     57.95 o
  10   2   5      570.00      596.66     42.86 o
  12   2   5     1181.85     1095.21     99.92 o
  14   2   5      411.32      466.98     95.19 o
 -21   3   5      839.25      738.74     78.41 o
 -19   3   5      477.54      472.88     60.66 o
 -17   3   5     1712.16     1700.00     64.34 o
 -15   3   5     1292.90     1327.95     48.80 o
 -13   3   5      780.01      729.02     36.71 o
 -11   3   5      519.51      490.19     24.95 o
  -9   3   5     2641.65     2639.79     50.49 o
  -7   3   5     3287.45     3205.55     67.92 o
  -5   3   5     2322.11     2189.57     51.55 o
  -3   3   5     3445.15     3378.58     57.64 o
  -1   3   5     3880.51     4021.01     65.80 o
   1   3   5     3888.89     3981.85     65.02 o
   3   3   5     1302.43     1304.95     42.81 o
   5   3   5      609.15      633.27     32.45 o
   7   3   5     1257.86     1240.30     64.78 o
   9   3   5     1467.24     1479.43     72.53 o
  11   3   5      510.28      426.59     92.31 o
  13   3   5      553.53      506.52     92.81 o
 -20   4   5     1172.10     1236.01    133.60 o
 -18   4   5     2355.10     2521.94    152.32 o
 -16   4   5     3912.43     3721.42    149.53 o
 -14   4   5     2183.79     2104.07     69.98 o
 -12   4   5     6202.51     6194.66    166.62 o
 -10   4   5     4009.55     3920.81    120.33 o
  -8   4   5     3071.99     3259.52    103.33 o
  -6   4   5     2222.99     2257.09     57.86 o
  -4   4   5     5051.40     4958.11    143.93 o
  -2   4   5     1938.14     1909.51     53.76 o
   0   4   5     2817.30     2667.10     62.45 o
   2   4   5     5077.74     4953.50     76.26 o
   4   4   5     4329.62     4208.59     69.68 o
   6   4   5     2530.87     2675.16    135.27 o
   8   4   5     2772.21     2639.14    134.79 o
  10   4   5     3173.53     3100.57    102.19 o
  12   4   5     1427.60     1602.11    139.12 o
 -19   5   5       43.78       28.08     76.19 o
 -17   5   5       24.17       -7.73     55.05 o
 -15   5   5       96.77       91.33     55.26 o
 -13   5   5       21.04       35.94     39.83 o
 -11   5   5       18.09       38.92     30.66 o
  -9   5   5       53.46       61.42     35.34 o
  -7   5   5      202.07      179.86     37.01 o
  -5   5   5      143.78      141.65     32.32 o
  -3   5   5      234.74      263.02     37.62 o
  -1   5   5      669.60      684.99     43.58 o
   1   5   5       13.97       25.10     31.11 o
   3   5   5      833.99      775.27     42.10 o
   5   5   5        8.42       44.67     50.39 o
   7   5   5      167.52      144.20     55.91 o
   9   5   5       96.64       96.43     52.05 o
  11   5   5        1.76      -37.91     79.64 o
 -16   6   5     1063.29      998.89     79.94 o
 -14   6   5     1505.98     1409.14    118.27 o
 -12   6   5     1382.49     1287.97     80.32 o
 -10   6   5     2398.87     2302.84     73.12 o
  -8   6   5     2656.74     2655.98     65.72 o
  -6   6   5     2340.84     2304.01     84.29 o
  -4   6   5     1675.53     1655.89     62.82 o
  -2   6   5     1993.61     1919.16     79.96 o
   0   6   5     2474.71     2313.11     77.33 o
   2   6   5     2093.73     2170.32     89.06 o
   4   6   5     1205.43     1242.26    114.48 o
   6   6   5     1593.80     1609.73     85.61 o
   8   6   5     2093.34     2149.82    102.28 o
 -15   7   5     1190.43     1145.37     85.23 o
 -13   7   5     1361.72     1345.52     88.86 o
 -11   7   5     1438.94     1499.26     87.67 o
  -9   7   5     1864.20     1896.16     74.35 o
  -7   7   5     1806.86     1786.78     89.77 o
  -5   7   5      563.16      685.85     88.18 o
  -3   7   5      604.13      567.12     63.97 o
  -1   7   5      519.79      563.63     70.35 o
   1   7   5     1785.76     1664.84     87.04 o
   3   7   5     1114.64     1090.62     87.59 o
   5   7   5     1343.95     1291.84     82.97 o
   7   7   5     1272.90     1273.84     93.42 o
 -12   8   5      297.54      332.34     68.48 o
 -10   8   5      275.26      239.41     85.87 o
  -8   8   5      259.91      298.76     51.77 o
  -6   8   5      453.81      370.21     72.13 o
  -4   8   5      430.51      455.72     68.97 o
  -2   8   5      518.58      513.49     65.15 o
   0   8   5      234.94      248.72     69.78 o
   2   8   5      212.13      169.70     59.58 o
   4   8   5      216.21      219.00     69.51 o
 -22   0   6      954.58     1046.72    110.04 o
 -20   0   6     1877.72     1717.98    121.85 o
 -18   0   6     1012.69     1037.54     60.03 o
 -16   0   6     4155.86     4286.13    144.02 o
 -14   0   6     6220.11     6208.68    164.11 o
 -12   0   6     3883.67     3911.45     53.64 o
 -10   0   6     5687.41     5538.55     66.26 o
  -8   0   6     6586.58     6792.55     85.41 o
  -6   0   6     8811.25     9047.71    142.50 o
  -4   0   6     3006.37     3153.57     94.72 o
  -2   0   6    17552.96    17635.42    138.52 o
   0   0   6     6906.44     6874.63    148.56 o
   2   0   6     9218.43     9052.74    107.04 o
   4   0   6     5706.02     6119.91    250.02 o
   6   0   6     5506.35     5463.45     98.28 o
   8   0   6     1043.84     1078.18     54.90 o
  10   0   6     1241.37     1177.84     91.21 o
 -21   1   6       51.26       58.94     47.94 o
 -19   1   6     1262.42     1303.04     59.40 o
 -17   1   6      205.19      200.08     37.52 o
 -15   1   6     4714.28     4510.65     83.92 o
 -13   1   6      832.20      825.00     20.49 o
 -11   1   6     5575.47     5738.88     52.39 o
  -9   1   6     2272.46     2341.39     39.26 o
  -7   1   6     4833.10     5184.16     72.79 o
  -5   1   6     1152.03     1199.87     46.87 o
  -3   1   6      871.99      909.51     44.36 o
  -1   1   6     3436.20     3853.76     57.08 o
   1   1   6      180.02      227.07     21.08 o
   3   1   6     3047.67     3123.85     46.48 o
   5   1   6     1091.49     1083.24     34.78 o
   7   1   6     2629.71     2636.58     78.10 o
   9   1   6      568.46      569.31     42.21 o
 -22   2   6      608.48      512.01     70.23 o
 -20   2   6      921.70      895.61     58.26 o
 -18   2   6     1907.29     1778.38     65.50 o
 -16   2   6     1186.80     1178.20     46.49 o
 -14   2   6     2668.60     2694.60     44.02 o
 -12   2   6     3391.81     3380.35     48.22 o
 -10   2   6     4872.35     4979.08     60.08 o
  -8   2   6     6410.15     6369.23     86.52 o
  -6   2   6     7972.27     8424.88    199.25 o
  -4   2   6    11454.87    11665.46    169.56 o
  -2   2   6     5208.65     5158.12     90.91 o
   0   2   6     6439.04     6321.31    102.13 o
   2   2   6     1797.54     2066.93    112.74 o
   4   2   6     2914.22     3062.24     81.91 o
   6   2   6      734.54      761.67     56.01 o
   8   2   6     2297.64     2330.14     66.84 o
  10   2   6     1437.22     1399.24     58.44 o
  12   2   6     1606.18     1624.89    120.25 o
 -21   3   6     1268.17     1264.17     83.11 o
 -19   3   6     1059.96     1075.15     59.20 o
 -17   3   6     3266.27     3182.08     70.81 o
 -15   3   6     1054.62     1067.01     47.93 o
 -13   3   6     5591.78     5587.31    102.03 o
 -11   3   6     2495.68     2424.59     42.88 o
  -9   3   6     4472.34     4523.97     90.38 o
  -7   3   6     3869.93     3742.45     94.27 o
  -5   3   6    10434.64    10692.66    110.22 o
  -3   3   6     6729.24     6739.56    178.72 o
  -1   3   6     4661.81     4739.41     75.03 o
   1   3   6     6213.68     6218.20     62.62 o
   3   3   6     3517.46     3428.00     88.34 o
   5   3   6     3057.79     3133.75     91.86 o
   7   3   6     1170.72     1259.75     68.94 o
   9   3   6     2264.90     2196.46    128.46 o
  11   3   6      678.75      648.25     95.68 o
 -20   4   6       35.40       59.83     76.10 o
 -18   4   6      212.26      193.64     45.08 o
 -16   4   6      632.54      626.08     40.93 o
 -14   4   6      156.18      151.31     24.30 o
 -12   4   6     1202.15     1219.72     35.45 o
 -10   4   6     1767.06     1718.96     44.35 o
  -8   4   6     1196.09     1209.21     50.48 o
  -6   4   6      717.34      718.87     42.92 o
  -4   4   6      947.63      975.07     46.46 o
  -2   4   6      164.69      173.48     31.82 o
   0   4   6      150.69      147.45     33.47 o
   2   4   6     1165.07     1127.89     47.76 o
   4   4   6      490.07      394.86     81.08 o
   6   4   6      469.69      563.97     60.31 o
   8   4   6      477.95      430.10     60.75 o
  10   4   6      581.93      561.96     63.57 o
 -19   5   6      789.79      776.01     79.78 o
 -17   5   6     1054.49     1157.26    102.14 o
 -15   5   6     2732.61     2686.92     84.96 o
 -13   5   6     1884.45     1885.38     73.16 o
 -11   5   6     3819.16     3814.25     84.91 o
  -9   5   6     5900.95     5691.23     99.43 o
  -7   5   6     5517.54     5312.75     93.59 o
  -5   5   6     2701.49     2678.17     71.53 o
  -3   5   6     3939.54     3844.72     81.13 o
  -1   5   6     3984.89     4105.58     82.23 o
   1   5   6     2518.54     2483.24     76.47 o
   3   5   6     1752.51     1660.86     81.75 o
   5   5   6     2146.67     2287.83     92.84 o
   7   5   6     2718.39     2714.46    101.80 o
   9   5   6     1308.33     1317.32    133.15 o
 -16   6   6      432.99      380.73     65.79 o
 -14   6   6       92.47      104.42     56.78 o
 -12   6   6      546.31      537.88     45.09 o
 -10   6   6      578.61      584.48     50.77 o
  -8   6   6      460.75      546.34     49.28 o
  -6   6   6      525.57      591.96     51.09 o
  -4   6   6     1424.00     1435.68     65.43 o
  -2   6   6      916.96      839.42     53.06 o
   0   6   6      649.54      618.39     46.70 o
   2   6   6      819.72      754.48     64.22 o
   4   6   6      239.24      295.91     57.56 o
   6   6   6       86.71       83.14     58.12 o
   8   6   6      144.05      176.15     69.02 o
 -15   7   6      753.49      782.30     75.45 o
 -13   7   6     1465.16     1402.29    125.85 o
 -11   7   6     2914.65     3007.87    109.89 o
  -9   7   6     2336.75     2326.83     82.50 o
  -7   7   6     2246.16     2291.13     78.39 o
  -5   7   6     1787.56     1771.39    102.84 o
  -3   7   6     1057.39     1085.04     75.07 o
  -1   7   6      175.02      207.66     55.98 o
   1   7   6      765.29      840.18     78.22 o
   3   7   6     1165.09     1127.88     86.90 o
   5   7   6     1078.51     1105.33    154.33 o
 -10   8   6     1172.36     1218.79     85.36 o
  -8   8   6     1614.67     1748.13     78.89 o
  -6   8   6     1189.20     1148.02     86.69 o
  -4   8   6     1362.20     1328.69    143.52 o
  -2   8   6     1448.63     1456.93     98.17 o
   0   8   6     2153.32     1868.36    104.23 o
   2   8   6     1561.02     1674.62    116.02 o
 -21   1   7      499.83      459.16     61.78 o
 -19   1   7     1218.65     1211.25     57.35 o
 -17   1   7     1117.25     1107.49     44.56 o
 -15   1   7     4317.11     4296.68     78.69 o
 -13   1   7     5608.86     5738.36     52.60 o
 -11   1   7    10481.69    10746.76     93.39 o
  -9   1   7     8738.79     8777.72     84.38 o
  -7   1   7    12376.43    12786.49    307.47 o
  -5   1   7     7971.03     8320.09    111.63 o
  -3   1   7     3813.01     3905.56     79.90 o
  -1   1   7     1269.05     1267.60     32.44 o
   1   1   7      471.07      482.81     25.41 o
   3   1   7     2289.02     2372.12     45.48 o
   5   1   7     1866.97     1799.36     81.33 o
   7   1   7     1568.29     1639.39     58.23 o
   9   1   7     1505.94     1555.84     74.56 o
 -22   2   7      589.13      579.93     71.61 o
 -20   2   7     1292.58     1323.96     63.09 o
 -18   2   7      666.32      699.02     49.68 o
 -16   2   7     2677.45     2647.26     53.48 o
 -14   2   7     3915.96     3740.84     53.70 o
 -12   2   7     2713.86     2722.53     45.95 o
 -10   2   7     2643.20     2574.83     59.50 o
  -8   2   7     5187.97     5345.77    143.35 o
  -6   2   7     6584.13     6619.20     72.85 o
  -4   2   7     1867.41     1837.39    104.02 o
  -2   2   7     4624.67     4486.35     91.38 o
   0   2   7     2016.42     1857.05    153.67 o
   2   2   7     1855.25     1890.37     68.20 o
   4   2   7     2111.88     2104.00     76.88 o
   6   2   7     1529.60     1427.68     80.73 o
   8   2   7      494.44      504.68     47.27 o
  10   2   7      631.64      612.37     49.42 o
 -21   3   7      784.57      752.07     54.98 o
 -19   3   7      455.16      419.68     47.55 o
 -17   3   7     1878.14     1895.67     58.75 o
 -15   3   7      908.94      935.26     42.28 o
 -13   3   7     4100.15     3983.65     57.30 o
 -11   3   7     2273.48     2296.41     46.68 o
  -9   3   7     6467.62     6439.35     90.09 o
  -7   3   7     2979.12     2946.10     45.99 o
  -5   3   7     2988.67     3222.01     68.43 o
  -3   3   7     1282.24     1360.70     49.10 o
  -1   3   7     1637.21     1661.49     53.09 o
   1   3   7     2008.66     2046.18     56.92 o
   3   3   7      441.03      450.48     37.32 o
   5   3   7     1181.44     1275.46     89.48 o
   7   3   7     1355.37     1446.08     78.30 o
   9   3   7     1272.99     1214.67     62.55 o
 -20   4   7     1067.44      923.53    105.59 o
 -18   4   7     1864.13     1706.36     76.98 o
 -16   4   7      883.55      885.92     58.58 o
 -14   4   7     1613.95     1608.81     57.16 o
 -12   4   7     3053.40     3031.77     73.10 o
 -10   4   7     5611.66     5589.08    110.89 o
  -8   4   7     6833.86     6875.82    102.53 o
  -6   4   7     7686.28     7643.06    106.26 o
  -4   4   7     8322.12     8287.09    110.48 o
  -2   4   7     4577.97     4378.67     83.59 o
   0   4   7     2915.71     2978.79     72.63 o
   2   4   7     1527.22     1564.38     54.66 o
   4   4   7      660.47      714.51     63.59 o
   6   4   7      437.12      525.75     62.61 o
   8   4   7     1013.34     1004.22     76.75 o
 -19   5   7        0.78       20.28     63.38 o
 -17   5   7      186.75      150.98     45.38 o
 -15   5   7      159.63      133.17     44.26 o
 -13   5   7      123.83      137.62     36.27 o
 -11   5   7      656.84      704.47     51.13 o
  -9   5   7      182.21      234.44     42.87 o
  -7   5   7      280.70      284.84     40.95 o
  -5   5   7      277.75      316.50     44.92 o
  -3   5   7       38.94       51.29     37.13 o
  -1   5   7      244.41      236.55     39.41 o
   1   5   7        3.05        3.61     33.27 o
   3   5   7      129.94      112.93     50.81 o
   5   5   7       42.72       48.56     54.67 o
   7   5   7      115.50      136.18     53.71 o
 -16   6   7     2117.95     2104.91     83.92 o
 -14   6   7     1524.15     1476.84     59.35 o
 -12   6   7     3344.95     3334.72     89.56 o
 -10   6   7     2134.55     2237.17     77.73 o
  -8   6   7     1462.90     1461.71     63.71 o
  -6   6   7      764.38      812.38     52.32 o
  -4   6   7     1646.78     1616.09     66.19 o
  -2   6   7     1516.91     1487.66     88.33 o
   0   6   7     2119.32     2109.99     69.88 o
   2   6   7     1763.65     1810.38     92.81 o
   4   6   7      923.14      926.75     81.42 o
   6   6   7     1039.60     1056.65     85.44 o
 -15   7   7     1026.33     1026.12     89.49 o
 -13   7   7      751.35      793.02     59.17 o
 -11   7   7     2572.31     2543.06     86.65 o
  -9   7   7     2541.75     2477.28     84.05 o
  -7   7   7     1502.23     1433.96     68.39 o
  -5   7   7     1032.07     1043.20     62.32 o
  -3   7   7     1671.05     1674.69     71.41 o
  -1   7   7     1087.06     1129.48     82.17 o
   1   7   7      626.62      711.50     73.44 o
   3   7   7      729.51      726.15     82.16 o
 -10   8   7      415.81      387.98     57.54 o
  -8   8   7      653.96      750.04     76.38 o
  -6   8   7      966.98     1061.01     90.16 o
  -4   8   7      439.02      444.59    104.62 o
  -2   8   7      576.55      587.81     77.90 o
 -22   0   8      625.68      615.23     93.23 o
 -20   0   8     2400.19     2464.23     91.99 o
 -18   0   8     1372.09     1379.10     71.13 o
 -16   0   8     5605.79     5421.49    116.36 o
 -14   0   8     5600.66     5495.37     68.33 o
 -12   0   8     2936.18     2937.94     58.76 o
 -10   0   8     2535.22     2653.90     65.43 o
  -8   0   8     3956.17     4233.78    118.41 o
  -6   0   8     2453.77     2392.59     96.22 o
  -4   0   8      949.06     1015.54     78.33 o
  -2   0   8     5068.90     5060.54     90.18 o
   0   0   8     4794.04     4767.07     90.13 o
   2   0   8     4616.17     4684.34     93.10 o
   4   0   8     4550.84     4823.52     97.75 o
   6   0   8     1630.64     1564.96    108.98 o
   8   0   8      939.71      877.28     88.33 o
 -21   1   8       83.76       97.47     41.58 o
 -19   1   8      439.58      426.82     38.85 o
 -17   1   8     1389.96     1412.84     50.66 o
 -15   1   8      227.30      220.08     32.25 o
 -13   1   8     1386.11     1333.26     31.69 o
 -11   1   8     1088.17     1098.03     28.65 o
  -9   1   8      941.83     1004.25     35.94 o
  -7   1   8      764.88      787.08     45.03 o
  -5   1   8     2286.78     2317.55     85.53 o
  -3   1   8     2145.80     2183.50     56.44 o
  -1   1   8      344.59      348.42     25.72 o
   1   1   8     2407.70     2362.80     46.63 o
   3   1   8     1766.95     1726.89     78.72 o
   5   1   8      664.63      623.63     55.43 o
   7   1   8      578.48      552.16     58.73 o
   9   1   8      471.14      412.58     58.06 o
 -22   2   8     1277.87     1144.78     65.06 o
 -20   2   8      804.53      874.15     57.39 o
 -18   2   8     1820.00     1833.08     50.27 o
 -16   2   8      937.74      922.35     44.00 o
 -14   2   8     1505.55     1503.49     39.56 o
 -12   2   8     2235.76     2250.72     45.13 o
 -10   2   8     3679.67     3616.84     64.77 o
  -8   2   8     3257.24     3180.56    108.94 o
  -6   2   8     5019.64     5183.92     54.71 o
  -4   2   8     5313.55     5376.48    104.05 o
  -2   2   8     4375.59     4257.73     96.33 o
   0   2   8     3332.38     3347.59    123.50 o
   2   2   8     2849.93     2774.95     86.19 o
   4   2   8     1464.11     1439.12     59.08 o
   6   2   8     1234.01     1269.24     59.52 o
   8   2   8      894.80      863.72     56.52 o
 -21   3   8      657.79      632.16     68.43 o
 -19   3   8      865.88      932.85     50.82 o
 -17   3   8      289.96      287.66     37.03 o
 -15   3   8     4736.67     4737.63     79.80 o
 -13   3   8     3921.20     3823.83     58.41 o
 -11   3   8     6246.40     6093.09    121.72 o
  -9   3   8     6692.02     6930.62    100.24 o
  -7   3   8     9168.67     9255.32    115.85 o
  -5   3   8     3767.61     3683.02     77.01 o
  -3   3   8     2711.92     2780.77     89.87 o
  -1   3   8     2604.93     2345.28     77.87 o
   1   3   8      559.78      557.93     42.99 o
   3   3   8     2150.05     2078.19     93.94 o
   5   3   8     1841.02     1885.01     98.34 o
   7   3   8     2599.92     2569.45     79.76 o
   9   3   8     1078.86     1112.44     62.80 o
 -20   4   8      272.43      302.51     57.16 o
 -18   4   8      470.99      435.64     54.19 o
 -16   4   8      181.44      158.97     47.61 o
 -14   4   8       55.28       62.37     30.92 o
 -12   4   8      692.72      774.31     49.42 o
 -10   4   8      675.73      649.27     61.13 o
  -8   4   8      235.46      224.51     40.08 o
  -6   4   8      276.58      269.44     40.32 o
  -4   4   8     1546.46     1607.95     83.24 o
  -2   4   8      518.97      558.73     43.43 o
   0   4   8      719.40      733.47     47.29 o
   2   4   8      303.41      343.72     59.14 o
   4   4   8      119.76      140.92     54.71 o
   6   4   8      168.92      151.80     59.43 o
   8   4   8      178.79      140.47     61.68 o
 -19   5   8      399.06      394.61     61.94 o
 -17   5   8     1600.83     1594.31     75.58 o
 -15   5   8      729.88      764.33     60.69 o
 -13   5   8     2809.10     2839.19     81.67 o
 -11   5   8     2941.20     3097.27     96.19 o
  -9   5   8     4991.26     4944.99     99.11 o
  -7   5   8     2548.25     2576.07     74.96 o
  -5   5   8     3554.91     3496.60     98.98 o
  -3   5   8     2834.18     2723.79     75.88 o
  -1   5   8     1246.20     1275.35     59.16 o
   1   5   8     1475.34     1480.24     83.19 o
   3   5   8      503.89      566.13     70.13 o
   5   5   8     1257.51     1229.17     84.97 o
 -16   6   8      271.22      290.03     57.28 o
 -14   6   8      319.07      371.94     45.53 o
 -12   6   8      673.53      705.28     61.21 o
 -10   6   8      751.69      863.19     58.44 o
  -8   6   8      332.32      404.88     50.43 o
  -6   6   8      284.19      280.15     48.38 o
  -4   6   8      773.49      709.57     53.25 o
  -2   6   8      574.14      528.94     51.30 o
   0   6   8      515.00      590.64     69.92 o
   2   6   8      624.93      698.29     73.49 o
   4   6   8      591.36      639.34     89.16 o
 -13   7   8      361.59      388.91     53.33 o
 -11   7   8     1093.45     1174.36     67.87 o
  -9   7   8     1006.88      964.19     63.18 o
  -7   7   8     1290.03     1317.48     91.84 o
  -5   7   8     1640.39     1619.93     73.53 o
  -3   7   8     1371.41     1289.64     67.87 o
  -1   7   8     1141.33     1105.90     98.25 o
   1   7   8      630.27      669.84     76.46 o
  -8   8   8      692.91      677.00     85.88 o
  -6   8   8      903.07      890.42     89.22 o
  -4   8   8     1272.53     1356.79    102.93 o
 -21   1   9      996.44      925.05     59.29 o
 -19   1   9     1112.07     1152.14     50.24 o
 -17   1   9     1144.01     1168.79     43.87 o
 -15   1   9     1552.03     1524.62     35.07 o
 -13   1   9     2259.09     2180.68     37.60 o
 -11   1   9     3289.58     3227.49     53.52 o
  -9   1   9     5028.21     5055.62     73.56 o
  -7   1   9     8253.46     8435.31    128.17 o
  -5   1   9     7807.16     8026.06    111.15 o
  -3   1   9     6613.62     6539.14    124.51 o
  -1   1   9     4670.78     4521.78     84.15 o
   1   1   9     2987.06     3078.21     74.32 o
   3   1   9     1968.92     1955.84     64.45 o
   5   1   9     1079.14     1094.37     72.58 o
   7   1   9      639.71      550.18     66.68 o
 -22   2   9      453.31      457.70     52.00 o
 -20   2   9     1424.21     1503.58     66.14 o
 -18   2   9      878.20      861.85     40.88 o
 -16   2   9     3144.80     3239.15     70.58 o
 -14   2   9     1929.38     1991.64     40.84 o
 -12   2   9      988.70     1018.14     44.38 o
 -10   2   9     1509.19     1458.74     48.37 o
  -8   2   9     3717.36     3659.65     62.66 o
  -6   2   9     3788.01     3806.01     75.18 o
  -4   2   9     2716.47     2678.67     83.35 o
  -2   2   9     5614.58     5578.09    115.49 o
   0   2   9     3812.05     3733.06     84.24 o
   2   2   9     2657.22     2544.38     73.70 o
   4   2   9     1087.76     1172.55     58.64 o
   6   2   9      441.22      460.99     59.40 o
   8   2   9      182.47      193.73     54.90 o
 -21   3   9      215.42      284.86     65.90 o
 -19   3   9      114.29       82.30     48.29 o
 -17   3   9      119.07      113.17     47.97 o
 -15   3   9      843.96      819.44     35.64 o
 -13   3   9     1757.59     1764.77     47.69 o
 -11   3   9     4136.05     4153.03     80.51 o
  -9   3   9     5491.56     5480.42     79.87 o
  -7   3   9     5286.63     5151.64     94.19 o
  -5   3   9     3717.24     3840.06     82.24 o
  -3   3   9     3794.24     3592.04    135.06 o
  -1   3   9     1192.55     1128.89     54.48 o
   1   3   9      354.73      370.22     41.45 o
   3   3   9      406.13      468.54     81.41 o
   5   3   9      587.88      599.21     56.29 o
   7   3   9     1119.36     1095.44     64.88 o
 -20   4   9      927.33      950.60     68.33 o
 -18   4   9     2187.28     2068.92     83.40 o
 -16   4   9     1427.08     1435.30     71.59 o
 -14   4   9     2254.81     2194.08     62.33 o
 -12   4   9     2137.43     2251.68     82.88 o
 -10   4   9     2878.05     2838.51     94.35 o
  -8   4   9     1484.79     1526.64     62.94 o
  -6   4   9     2609.20     2625.73     75.49 o
  -4   4   9     4284.25     4396.45     92.74 o
  -2   4   9     4315.88     4203.25     89.88 o
   0   4   9     3586.19     3525.16     83.57 o
   2   4   9     3058.82     3147.65    108.86 o
   4   4   9     2684.09     2560.40    105.72 o
   6   4   9     1037.46     1056.58    138.62 o
 -19   5   9        3.24       17.14     55.11 o
 -17   5   9       52.85       19.92     46.75 o
 -15   5   9      231.83      218.30     48.76 o
 -13   5   9      403.64      354.82     46.95 o
 -11   5   9      210.75      235.31     57.30 o
  -9   5   9       51.21       88.86     40.49 o
  -7   5   9      226.12      266.55     47.71 o
  -5   5   9       33.54       54.67     40.81 o
  -3   5   9      161.50      150.00     43.51 o
  -1   5   9       25.32       35.03     40.84 o
   1   5   9       64.42       46.30     56.44 o
   3   5   9       27.49       25.08     54.23 o
   5   5   9       70.33       49.74     61.33 o
 -16   6   9      665.51      694.52     67.43 o
 -14   6   9      852.71      909.53     64.55 o
 -12   6   9     1896.54     1900.10     78.10 o
 -10   6   9     1326.73     1243.80     64.62 o
  -8   6   9     1347.15     1425.02     68.59 o
  -6   6   9     2066.20     1931.46    103.72 o
  -4   6   9     2837.28     2830.33     86.75 o
  -2   6   9     1810.00     1892.84     73.97 o
   0   6   9     2290.50     2067.07    102.63 o
   2   6   9     1331.76     1296.53     94.89 o
 -13   7   9     1328.97     1326.84     74.21 o
 -11   7   9      645.57      580.58     71.50 o
  -9   7   9     1112.67     1042.97     70.87 o
  -7   7   9      621.88      676.69     60.26 o
  -5   7   9     1924.45     1727.39     76.42 o
  -3   7   9     1169.90     1308.48     95.87 o
  -1   7   9     1257.86     1224.11     96.52 o
 -22   0  10     1301.97     1248.64    126.93 o
 -20   0  10     2579.41     2570.48     99.96 o
 -18   0  10     1705.93     1816.44    146.45 o
 -16   0  10     2862.67     2994.96     78.35 o
 -14   0  10     1953.26     1976.41     89.31 o
 -12   0  10     2021.34     2054.98     67.71 o
 -10   0  10     2081.03     1953.11     97.37 o
  -8   0  10     8102.10     8155.63    188.57 o
  -6   0  10     8121.31     8001.37    193.00 o
  -4   0  10     3866.66     3612.48    139.90 o
  -2   0  10     5699.09     5754.45    255.07 o
   0   0  10     4002.21     4011.14    161.43 o
   2   0  10     1977.86     1811.88    125.55 o
   4   0  10      763.05      722.35     89.38 o
   6   0  10      741.22      718.34     94.70 o
 -21   1  10      857.77      795.38     56.76 o
 -19   1  10      425.00      439.78     42.89 o
 -17   1  10      750.35      751.64     40.62 o
 -15   1  10      876.56      848.43     32.67 o
 -13   1  10      181.17      168.06     21.58 o
 -11   1  10      663.04      604.13     36.04 o
  -9   1  10      941.29      990.58     42.04 o
  -7   1  10     3538.09     3712.72     97.61 o
  -5   1  10      558.03      622.82     45.91 o
  -3   1  10     1233.62     1219.92     54.52 o
  -1   1  10      903.93      861.74     49.62 o
   1   1  10      214.65      252.13     43.27 o
   3   1  10      263.20      285.36     59.12 o
   5   1  10       91.34       57.78     54.11 o
   7   1  10      114.59       83.54     51.50 o
 -22   2  10      797.46      747.85     61.79 o
 -20   2  10      957.00      977.03     51.77 o
 -18   2  10     1925.05     2005.87     62.95 o
 -16   2  10     2653.20     2660.60     66.29 o
 -14   2  10     2812.43     2844.65     50.04 o
 -12   2  10     3152.06     3269.10     61.34 o
 -10   2  10     3467.49     3310.20    113.43 o
  -8   2  10     1771.59     1764.08     76.27 o
  -6   2  10     1429.87     1521.68    115.27 o
  -4   2  10     2336.89     2241.03     70.00 o
  -2   2  10     2245.27     2083.69     68.41 o
   0   2  10     1451.99     1404.48     60.45 o
   2   2  10     1985.10     1949.52     70.22 o
   4   2  10     1946.73     1999.82    118.69 o
   6   2  10      849.57      738.33     74.23 o
 -21   3  10      825.61      857.21     68.15 o
 -19   3  10     1309.90     1295.39     71.26 o
 -17   3  10      978.72      870.64     58.93 o
 -15   3  10      607.84      597.97     42.96 o
 -13   3  10     2475.79     2421.20     84.99 o
 -11   3  10     3182.61     3120.23     95.45 o
  -9   3  10     7008.48     6858.30    134.86 o
  -7   3  10     5181.21     5269.23     98.87 o
  -5   3  10     5282.16     5113.72     97.58 o
  -3   3  10     3154.56     3073.75     78.68 o
  -1   3  10     1477.21     1463.94     60.86 o
   1   3  10     1169.53     1098.76     77.06 o
   3   3  10      754.96      731.26     58.69 o
   5   3  10      429.87      412.94     55.16 o
 -20   4  10      150.16      168.20     50.28 o
 -18   4  10      497.78      584.70     62.67 o
 -16   4  10       56.02       89.19     48.93 o
 -14   4  10      677.19      669.26     53.47 o
 -12   4  10      650.50      651.02     59.83 o
 -10   4  10      274.18      273.58     50.85 o
  -8   4  10      151.37      151.21     44.84 o
  -6   4  10      418.52      401.71     47.50 o
  -4   4  10      649.67      628.49     61.52 o
  -2   4  10      197.28      227.61     41.34 o
   0   4  10      741.71      708.27     67.20 o
   2   4  10      222.10      275.53     65.62 o
   4   4  10      213.82      170.43     60.40 o
 -17   5  10      528.30      580.58     67.85 o
 -15   5  10     1262.50     1331.04     59.07 o
 -13   5  10     1524.05     1519.29     81.91 o
 -11   5  10     3096.67     3087.61    168.92 o
  -9   5  10     3015.47     3144.15     87.68 o
  -7   5  10     3805.97     3692.88     93.32 o
  -5   5  10     3469.12     3382.50     90.14 o
  -3   5  10     2522.72     2570.89     80.30 o
  -1   5  10     1913.58     2048.63    102.79 o
   1   5  10      687.78      720.27     81.04 o
   3   5  10      409.35      424.51     74.07 o
 -16   6  10      147.95      146.85     56.27 o
 -14   6  10      622.63      613.30     59.01 o
 -12   6  10      684.14      645.35     71.59 o
 -10   6  10      517.14      544.92     58.03 o
  -8   6  10      192.88      208.69     50.68 o
  -6   6  10      443.71      523.05     54.48 o
  -4   6  10      463.45      393.98     54.40 o
  -2   6  10      169.48       95.81     64.11 o
   0   6  10      256.89      160.92     65.41 o
 -11   7  10      903.01      953.84     80.54 o
  -9   7  10      871.94      965.61     68.94 o
  -7   7  10      821.60      863.17     68.62 o
  -5   7  10     1167.43     1177.52     72.75 o
 -21   1  11     1699.81     1669.78     64.10 o
 -19   1  11     1304.49     1355.66     51.68 o
 -17   1  11     1344.48     1347.43     53.58 o
 -15   1  11     1398.86     1408.09     35.83 o
 -13   1  11     1480.37     1576.53     38.93 o
 -11   1  11     2356.18     2368.92     59.86 o
  -9   1  11     3181.42     3213.64     94.91 o
  -7   1  11     3753.80     3613.54    192.55 o
  -5   1  11     2425.40     2366.17     71.53 o
  -3   1  11     3586.90     3571.67     85.20 o
  -1   1  11     2327.92     2438.63     74.29 o
   1   1  11     1849.25     1822.49     92.28 o
   3   1  11     1406.02     1480.62    134.03 o
   5   1  11      765.56      758.75     73.78 o
 -20   2  11      865.31      944.40     55.51 o
 -18   2  11      716.75      680.50     48.70 o
 -16   2  11     1761.69     1733.98     58.60 o
 -14   2  11      995.49     1007.31     36.53 o
 -12   2  11      555.16      560.33     36.57 o
 -10   2  11     1845.91     1840.00     65.83 o
  -8   2  11     1768.18     1844.71     80.72 o
  -6   2  11      484.71      577.92     49.12 o
  -4   2  11      530.55      553.83     51.08 o
  -2   2  11     2327.00     2238.44     75.19 o
   0   2  11     1418.84     1410.96     66.92 o
   2   2  11     1243.50     1210.69     94.91 o
   4   2  11      948.98      952.10     86.01 o
 -19   3  11      740.51      709.29     63.42 o
 -17   3  11      426.82      398.24     55.18 o
 -15   3  11      344.63      437.19     40.50 o
 -13   3  11      695.57      708.21     62.86 o
 -11   3  11      319.37      287.75     50.72 o
  -9   3  11      533.40      545.76     58.74 o
  -7   3  11      568.48      611.11     52.85 o
  -5   3  11     2224.57     2244.09     74.05 o
  -3   3  11      829.41      867.41     56.87 o
  -1   3  11     1578.25     1532.30     58.36 o
   1   3  11     1091.10     1172.03     66.44 o
   3   3  11      623.07      624.43     71.11 o
 -18   4  11     2274.52     2326.81    109.65 o
 -16   4  11     2384.78     2324.26    100.58 o
 -14   4  11     2856.26     3002.56    158.19 o
 -12   4  11     3733.36     3732.51    113.05 o
 -10   4  11     1900.22     1870.81     87.82 o
  -8   4  11     1103.50     1150.08     62.86 o
  -6   4  11      927.15     1000.04     61.64 o
  -4   4  11     1253.51     1230.21     63.99 o
  -2   4  11     1122.00     1143.66     64.17 o
   0   4  11     1504.61     1459.12     95.49 o
   2   4  11     2475.42     2388.56    112.22 o
 -17   5  11       84.05       91.71     58.50 o
 -15   5  11       74.18       90.69     49.59 o
 -13   5  11      216.03      217.79     54.63 o
 -11   5  11       16.70       21.41     52.70 o
  -9   5  11      119.91      153.59     51.19 o
  -7   5  11       29.41       19.58     46.53 o
  -5   5  11       10.31       -1.68     47.84 o
  -3   5  11      130.17      137.02     47.31 o
  -1   5  11       92.79      120.72     68.15 o
 -14   6  11      881.86      898.50     67.31 o
 -12   6  11      466.07      400.42     70.89 o
 -10   6  11      512.64      513.91     55.10 o
  -8   6  11      618.35      639.59     63.56 o
  -6   6  11     1496.97     1479.15     75.98 o
  -4   6  11     1546.99     1448.47     72.82 o
 -20   0  12     2064.35     2083.53    103.51 o
 -18   0  12     2168.11     2251.00     82.64 o
 -16   0  12     4228.64     4288.14    113.29 o
 -14   0  12     1564.53     1645.49     73.00 o
 -12   0  12     1614.97     1622.32     68.90 o
 -10   0  12     3408.50     3180.52    136.36 o
  -8   0  12     5029.18     4848.29    171.79 o
  -6   0  12     1044.50     1171.11    108.80 o
  -4   0  12     3543.68     3691.78    162.89 o
  -2   0  12     4386.17     4292.95    177.57 o
   0   0  12     3335.96     3556.63    173.92 o
   2   0  12     1893.59     1777.75    140.29 o
 -21   1  12      258.61      283.12     44.04 o
 -19   1  12      353.90      400.83     39.66 o
 -17   1  12      298.71      275.04     41.69 o
 -15   1  12       75.43       61.89     25.02 o
 -13   1  12      141.04      143.18     36.46 o
 -11   1  12      537.39      529.74     72.11 o
  -9   1  12     1486.96     1537.77     75.02 o
  -7   1  12      558.94      589.24     63.88 o
  -5   1  12      885.42      904.18     71.84 o
  -3   1  12     1130.27     1120.65     94.93 o
  -1   1  12      240.67      218.03     58.31 o
   1   1  12      218.04      265.57     58.23 o
 -20   2  12      990.24      936.45     57.41 o
 -18   2  12     1595.19     1636.27     91.59 o
 -16   2  12     1238.37     1344.01     69.94 o
 -14   2  12     2490.04     2470.38     73.47 o
 -12   2  12     2420.60     2356.16     62.01 o
 -10   2  12     1353.62     1285.33     63.77 o
  -8   2  12     1604.00     1528.64     82.73 o
  -6   2  12     2229.06     2201.05     75.78 o
  -4   2  12     1378.64     1365.61     63.87 o
  -2   2  12     1678.36     1601.17     71.84 o
   0   2  12     1870.01     1869.81     99.12 o
   2   2  12     1724.81     1679.78    105.09 o
 -19   3  12     1576.79     1565.46     78.73 o
 -17   3  12     1472.92     1556.94     78.78 o
 -15   3  12     1927.61     2028.58     57.93 o
 -13   3  12     1024.93     1002.49     58.19 o
 -11   3  12      919.64      866.83     72.53 o
  -9   3  12     1017.29     1069.53     98.55 o
  -7   3  12     2072.57     2253.42     77.40 o
  -5   3  12     1388.28     1429.29     62.45 o
  -3   3  12     2738.39     2753.23     74.34 o
  -1   3  12     2449.60     2400.68     85.74 o
   1   3  12     1743.42     1701.14     98.59 o
 -18   4  12      127.02      184.99     57.86 o
 -16   4  12       72.19       67.41     50.81 o
 -14   4  12      161.17      152.37     56.01 o
 -12   4  12      218.50      206.09     51.72 o
 -10   4  12      197.69      213.06     60.99 o
  -8   4  12      194.66      212.97     50.54 o
  -6   4  12      446.68      408.54     51.87 o
  -4   4  12      193.18      215.98     46.17 o
  -2   4  12       30.74       14.23     55.03 o
 -15   5  12      921.84      914.76     69.44 o
 -13   5  12     1118.84     1123.42     79.22 o
 -11   5  12     1120.01     1038.47     80.52 o
  -9   5  12     1514.76     1638.29     75.69 o
  -7   5  12     1956.61     1893.11     91.10 o
  -5   5  12     3039.71     3066.76    122.23 o
  -3   5  12     2029.97     2081.03    103.63 o
 -10   6  12      162.16      192.25     54.27 o
 -19   1  13     2070.91     2091.90     63.20 o
 -17   1  13     2001.22     1953.75     65.15 o
 -15   1  13     1411.18     1499.09     45.98 o
 -13   1  13     1858.76     1890.85     81.14 o
 -11   1  13     2233.63     2165.78     87.98 o
  -9   1  13     3167.15     3046.31    223.27 o
  -7   1  13     2242.65     2242.07    115.54 o
  -5   1  13     2212.26     2112.06    101.24 o
  -3   1  13     2135.89     2071.67     98.65 o
  -1   1  13     1368.53     1389.64     93.31 o
 -20   2  13      494.58      564.88     63.79 o
 -18   2  13      590.44      540.79     60.61 o
 -16   2  13      818.67      930.33     66.77 o
 -14   2  13      544.51      606.87     50.27 o
 -12   2  13     1249.69     1227.16     64.98 o
 -10   2  13     1323.25     1303.58     64.90 o
  -8   2  13     1366.88     1311.29     83.86 o
  -6   2  13      312.22      338.74     46.24 o
  -4   2  13      671.80      604.71     66.31 o
  -2   2  13      317.92      388.71     72.95 o
 -17   3  13     1081.36     1230.94     76.19 o
 -15   3  13     1554.47     1521.84     68.87 o
 -13   3  13      649.83      712.96     57.68 o
 -11   3  13      359.15      364.89     53.05 o
  -9   3  13      246.27      305.60     48.62 o
  -7   3  13      466.76      454.80     48.27 o
  -5   3  13      264.38      241.64     42.55 o
  -3   3  13      366.73      378.29     46.85 o
 -16   4  13     1816.49     1777.70     83.81 o
 -14   4  13     1917.86     1984.61     94.08 o
 -12   4  13     1237.92     1401.34    161.08 o
 -10   4  13     1615.15     1610.30    125.08 o
  -8   4  13     1106.55     1073.84     69.06 o
  -6   4  13     2143.08     1860.84    133.64 o
  -4   4  13     1165.57     1224.38     60.73 o
 -13   5  13        1.13        8.29     57.24 o
 -11   5  13       77.92       70.80     60.84 o
  -9   5  13       12.88       20.55     50.16 o
 -18   0  14     2393.76     2239.44    115.42 o
 -16   0  14     2203.64     2068.36     90.25 o
 -14   0  14     3873.20     3674.98    157.72 o
 -12   0  14     3885.43     3712.65    158.59 o
 -10   0  14     2766.98     2727.81    148.43 o
  -8   0  14     2142.28     2116.82    135.50 o
  -6   0  14      856.43      785.51    105.21 o
  -4   0  14      972.22      896.34    111.06 o
 -19   1  14       50.33       41.37     48.47 o
 -17   1  14      136.09      105.88     48.65 o
 -15   1  14       80.63       96.32     30.64 o
 -13   1  14      325.69      320.28     57.82 o
 -11   1  14      226.90      233.04     57.87 o
  -9   1  14      129.23      147.50     63.22 o
  -7   1  14       55.44       32.44     56.22 o
  -5   1  14      111.89      147.46     54.79 o
  -3   1  14       69.31       82.33     68.20 o
 -18   2  14     1102.42     1209.29     75.29 o
 -16   2  14     1774.08     1756.12     82.93 o
 -14   2  14      661.40      674.52     58.67 o
 -12   2  14      592.15      588.59     56.33 o
 -10   2  14      705.26      742.81     61.11 o
  -8   2  14      554.69      539.93     70.94 o
  -6   2  14      409.93      410.32     67.04 o
  -4   2  14      797.20      921.77     79.10 o
 -15   3  14     1291.45     1315.03     66.89 o
 -13   3  14     1035.12     1072.02     68.48 o
 -11   3  14     1345.86     1367.61     72.74 o
  -9   3  14      803.25      860.65     63.83 o
  -7   3  14      622.19      653.37     54.12 o
 -12   4  14        6.49        9.57     46.77 o
 -10   4  14        6.45        3.64     51.76 o
 -15   1  15     2129.87     2032.55     80.96 o
 -13   1  15     2238.01     2435.68    135.18 o
 -11   1  15     2087.44     2138.93    103.16 o
  -9   1  15     1466.90     1570.72     97.07 o
  -7   1  15     1157.15     1178.57    132.10 o
 -14   2  15      608.37      633.11     59.16 o
 -12   2  15      544.77      564.40     63.52 o
 -10   2  15      484.90      480.49     56.26 o
 
